# Supplementary material for: Head-to-head comparison of Microflex LT and Vitek MS systems for routine identification of microorganisms by MALDI-TOF mass spectrometry in Chile
Source: PLoS One. 2017 May 18;12(5):e0177929. doi: 10.1371/journal.pone.0177929 (PMC5436840; doi:10.1371/journal.pone.0177929)
Supplement: S1 Table — (XLSX) [file pone.0177929.s001.xlsx]

## Sheet: Table
Nr.	Sample	Microorganism group	Microorganism genus and species*	Result Microflex LT	Score	Result Microflex LT 2nd match**	Score	Result Vitek MS	Score
1	Respir. Tract	Nonfermenters	Acinetobacter baumannii	Acinetobacter baumannii	2.2			Acinetobacter baumannii complex	99.9
2	Abcess, wound	Nonfermenters	Acinetobacter baumannii	Acinetobacter genomspecies 13	1.896	Acinetobacter baumannii	1.874	Acinetobacter baumannii complex	99.9
3	GI tract	Gram-positive cocci	Enterococcus faecium	Enterococcus faecium	2.39			Enterococcus faecium	99.9
5	Abcess, wound	Enterobacteriaceae	Klebsiella pneumoniae	Klebsiella pneumoniae	2.478			Klebsiella pneumoniae	99.9
6	Sterile sites	Enterobacteriaceae	Citrobacter freundii	Citrobacter freundii	2.386			Citrobacter braakii	99.8
7	Genitourinary	Gram-positive cocci	Enterococcus faecalis	Enterococcus faecalis	2.298			Enterococcus faecalis	99.9
8	Genitourinary	Enterobacteriaceae	Klebsiella pneumoniae	Klebsiella pneumoniae	2.43			Klebsiella pneumoniae	99.9
9	Respir. Tract	Nonfermenters	Pseudomonas aeruginosa	Pseudomonas aeruginosa	2.478			Pseudomonas aeruginosa	97.7
10	Genitourinary	Nonfermenters	Pseudomonas aeruginosa	Pseudomonas aeruginosa	2.469			Pseudomonas aeruginosa	99.9
12	Respir. Tract	Gram-positive cocci	Enterococcus faecium	Enterococcus faecium	2.458			Enterococcus faecium	99.4
13	Respir. Tract	Yeasts	Candida albicans	Candida albicans	2.1			Candida albicans	99.9
14	Abcess, wound	Gram-positive cocci	Staphylococcus aureus	Staphylococcus aureus	2.437			Staphylococcus aureus	99.9
15	Genitourinary	Gram-positive cocci	Enterococcus faecalis	Enterococcus faecalis	2.542			Enterococcus faecalis	99.9
16	Genitourinary	Enterobacteriaceae	Morganella morganii	Morganella morganii	2.74			Morganella morganii	99.9
17	Sterile sites	Nonfermenters	Acinetobacter baumannii	Acinetobacter genomspecies 13	2.086	Acinetobacter baumannii	2.078	Acinetobacter baumannii complex	99.9
18	Genitourinary	Gram-positive cocci	Enterococcus faecium	Enterococcus faecium	2.437			Enterococcus faecium	99.9
20	Genitourinary	Enterobacteriaceae	Enterobacter cloacae complex	Enterobacter cloacae	2.331			Enterobacter cloacae/asburiae	50/50
21	Respir. Tract	Nonfermenters	Pseudomonas aeruginosa	Pseudomonas aeruginosa	2.364			Pseudomonas aeruginosa	99.9
22	GI tract	Gram-positive cocci	Enterococcus faecium	Enterococcus faecium	2.523			Enterococcus faecium	99.9
24	Sterile sites	Nonfermenters	Pseudomonas aeruginosa	Pseudomonas aeruginosa	2.54			Pseudomonas aeruginosa	99.9
25	Sterile sites	Nonfermenters	Pseudomonas aeruginosa	Pseudomonas aeruginosa	2.422			Pseudomonas aeruginosa	99.9
26	Ear/eye	Gram-positive cocci	Staphylococcus epidermidis	Staphylococcus epidermidis	2.212			Staphylococcus epidermidis	99.9
27	Respir. Tract	Nonfermenters	Stenotrophomonas maltophilia	Stenotrophomonas maltophilia	2.067			Stenotrophomonas maltophilia	99.9
28	Genitourinary	Enterobacteriaceae	Citrobacter freundii	Citrobacter freundii	2.446			Citrobacter freundii	99.9
29	GI tract	Enterobacteriaceae	Salmonella non-thyoidal (Enteritidis)	Salmonella sp	2.464			Salmonella sp	99.9
30	Genitourinary	Enterobacteriaceae	Klebsiella pneumoniae	Klebsiella pneumoniae	2.36			Klebsiella pneumoniae	99.9
31	Abcess, wound	Enterobacteriaceae	Klebsiella oxytoca	Klebsiella oxytoca	2.319			Klebsiella oxytoca	99.9
32	Genitourinary	Gram-positive cocci	Enterococcus faecalis	Enterococcus faecalis	2.42			Enterococcus faecalis	99.9
34	Respir. Tract	Enterobacteriaceae	Klebsiella oxytoca	Klebsiella oxytoca	2.377			Klebsiella oxytoca	99.9
35	Genitourinary	Yeasts	Candida albicans	Candida albicans	2.391			Candida albicans	99.9
37	Sterile sites	Enterobacteriaceae	Citrobacter freundii	Citrobacter freundii	2.457			Citrobacter freundii	99.9
38	Abcess, wound	Gram-positive cocci	staphylococcus lugdunensis	Staphylococcus lugdunensis	2.139			Staphylococcus lugdunensis	99.9
39	Respir. Tract	Nonfermenters	Stenotrophomonas maltophilia	Stenotrophomonas maltophilia	2.21			Stenotrophomonas maltophilia	99.9
40	GI tract	Enterobacteriaceae	Salmonella non-thyoidal (Enteritidis)	Salmonella sp	2.52			Salmonella sp	99.9
42	Sterile sites	Enterobacteriaceae	Raoultella ornithinolytica/planticola	Raoultella ornithinolytica	2.494	Raoultella planticola	2.317	Raoultella planticola	97.8
43	Respir. Tract	Gram-positive cocci	Staphylococcus aureus	Staphylococcus aureus	2.141			Staphylococcus aureus	95.1
44	Sterile sites	Yeasts	Candida dubliniensis	Candida dubliniensis	2.057			Candida dubliniensis	99.9
45	Respir. Tract	Yeasts	Candida tropicalis	Candida tropicalis	2.046			Candida tropicalis	99.9
46	Sterile sites	Enterobacteriaceae	Citrobacter braakii	Citrobacter braakii	2.418			Citrobacter braakii	73.8
47	Abcess, wound	Enterobacteriaceae	Klebsiella oxytoca	Klebsiella oxytoca	2.449			Klebsiella oxytoca	98.4
49	GI tract	Other Gram-negative rods	Aeromonas hydrophila	Aeromonas caviae	2.339			Aeromonas hydrophila/caviae	99.9
50	BC & vasc. cath.	Gram-positive cocci	Staphylococcus caprae	Staphylococcus caprae	1.894			Staphylococcus caprae	99.9
52	Abcess, wound	Enterobacteriaceae	Proteus mirabilis	Proteus mirabilis	2.377			Proteus mirabilis	99.9
53	Respir. Tract	Enterobacteriaceae	Serratia marcescens	Serratia marcescens	2.443			Serratia marcescens	99.9
54	GI tract	Enterobacteriaceae	Yersinia enterocolitica	Yersinia enterocolitica	2.365			Yersinia enterocolitica	99.9
55	Sterile sites	Gram-positive cocci	Enterococcus gilvus	Enterococcus gilvus	2.221	Enterococcus devriesei	1.727	Enterococcus gallinarum	99.9
56	Genitourinary	Nonfermenters	Pseudomonas aeruginosa	Pseudomonas aeruginosa	2.385			Pseudomonas aeruginosa	99.9
57	Genitourinary	Nonfermenters	Pseudomonas aeruginosa	Pseudomonas aeruginosa	2.368			Pseudomonas aeruginosa	99.9
58	GI tract	Other Gram-negative rods	Aeromonas sp.	Aeromonas caviae	1.977	Aeromonas hydrophila	1.891	Aeromonas hydrophila/caviae	99.9
59	Abcess, wound	Enterobacteriaceae	Citrobacter freundii	Citrobacter freundii	2.407			Citrobacter freundii	99.9
60	Abcess, wound	Enterobacteriaceae	Escherichia coli	Escherichia coli	2.305			Escherichia coli	99.9
61	Sterile sites	Enterobacteriaceae	Enterobacter cloacae complex	Enterobacter cloacae	2.492	Enterobacter ludwigii	2.419	Enterobacter cloacae/asburiae	50/50
62	GI tract	Enterobacteriaceae	Enterobacter cloacae complex	Enterobacter cloacae	2.432			Enterobacter cloacae/asburiae	50/50
63	GI tract	Enterobacteriaceae	Salmonella non-thyoidal (Othmarschen)	Salmonella sp	2.617			Salmonella sp	99.9
64	Genitourinary	Enterobacteriaceae	Klebsiella pneumoniae	Klebsiella pneumoniae	2.42			Klebsiella pneumoniae	99.9
66	BC & vasc. cath.	Yeasts	Candida glabrata	Candida glabrata	2.492			Candida glabrata	99.9
67	Abcess, wound	Gram-positive cocci	Enterococcus faecalis	Enterococcus faecalis	2.274			Enterococcus faecalis	99.9
68	Abcess, wound	Enterobacteriaceae	Proteus mirabilis	Proteus mirabilis	2.518			Proteus mirabilis	99.9
69	GI tract	Enterobacteriaceae	Salmonella non-thyoidal (Newport)	Salmonella sp	2.518			Salmonella sp	99.9
70	Respir. Tract	Nonfermenters	Acinetobacter haemolyticus	Acinetobacter haemolyticus	2.178			Acinetobacter haemolyticus	99.9
72	Abcess, wound	Enterobacteriaceae	Morganella morganii	Morganella morganii	2.686			Morganella morganii	99.9
75	BC & vasc. cath.	Gram-positive cocci	Staphylococcus aureus	Staphylococcus aureus	2.315			Staphylococcus aureus	99.9
76	Respir. Tract	Enterobacteriaceae	Citrobacter freundii	Citrobacter freundii	2.341			Citrobacter werkmanii	99.9
78	Respir. Tract	Enterobacteriaceae	Serratia marcescens	Serratia marcescens	2.271			Serratia marcescens	99.9
79	GI tract	Gram-positive cocci	Enterococcus faecium	Enterococcus faecium	2.358			Enterococcus faecium	99.9
80	Sterile sites	Gram-positive cocci	Staphylococcus capitis	Staphylococcus capitis	2.269			Staphylococcus capitis	99.9
81	Sterile sites	Gram-positive cocci	Enterococcus casseliflavus	Enterococcus casseliflavus	2.014			Enterococcus casseliflavus	99.9
82	Respir. Tract	Nonfermenters	Achromobacter xylosoxidans	Achromobacter xylosoxidans	2.186			Achromobacter xylosoxidans/denitrificans	50/50
83	GI tract	Enterobacteriaceae	Salmonella non-thyoidal (Typhimurium)	Salmonella sp	2.47			Salmonella sp	99.9
84	Genitourinary	Nonfermenters	Moraxella catarrhalis	Moraxella catarrhalis	2.455			Moraxella catarrhalis	99.9
85	Sterile sites	Gram-positive cocci	Enterococcus faecalis	Enterococcus faecalis	2.074			Enterococcus faecalis	99.9
86	BC & vasc. cath.	Enterobacteriaceae	Klebsiella pneumoniae	Klebsiella pneumoniae	2.453			Klebsiella pneumoniae	99.9
87	BC & vasc. cath.	Enterobacteriaceae	Klebsiella pneumoniae	Klebsiella pneumoniae	2.528			Klebsiella pneumoniae	99.9
88	BC & vasc. cath.	Gram-positive rods	Listeria monocytogenes	Listeria monocytogenes	2.387			Listeria monocytogenes	99.9
89	NN	Enterobacteriaceae	Enterobacter cloacae	Enterobacter kobei	2.253	Enterobacter asburiae	2.185	Enterobacter cloacae/asburiae	50/50
90	Sterile sites	Gram-positive cocci	Staphylococcus capitis	Staphylococcus capitis	2.091			Staphylococcus capitis	99.9
91	Sterile sites	Gram-positive cocci	Enterococcus faecalis	Enterococcus faecalis	2.467			Enterococcus faecalis	99.9
92	BC & vasc. cath.	Gram-positive cocci	Staphylococcus epidermidis	Staphylococcus epidermidis	2.242			Staphylococcus epidermidis	99.9
93	Genitourinary	Enterobacteriaceae	Escherichia coli	Escherichia coli	2.365			Escherichia coli	99.9
94	BC & vasc. cath.	Enterobacteriaceae	Escherichia coli	Escherichia coli	2.319			Escherichia coli	99.9
95	Genitourinary	Gram-positive cocci	Enterococcus faecalis	Enterococcus faecalis	2.506			Enterococcus faecalis	99.9
96	Sterile sites	Enterobacteriaceae	Citrobacter koseri	Citrobacter koseri	2.649			Citrobacter koseri	99.9
97	Genitourinary	Nonfermenters	Acinetobacter baumannii	Acinetobacter baumannii	2.289			Acinetobacter baumannii complex	99.9
98	BC & vasc. cath.	Enterobacteriaceae	Escherichia coli	Escherichia coli	2.349			Escherichia coli	99.9
99	Abcess, wound	Gram-positive cocci	Staphylococcus aureus	Staphylococcus aureus	2.425			Staphylococcus aureus	99.9
100	Sterile sites	Gram-positive cocci	Enterococcus faecalis	Enterococcus faecalis	2.341			Enterococcus faecalis	99.9
101	Ear/eye	Gram-positive cocci	Staphylococcus aureus	Staphylococcus aureus	2.326			Staphylococcus aureus	99.9
102	Respir. Tract	Enterobacteriaceae	Raoutella ornithinolytica	Klebsiella pneumoniae	2.475			Raoutella ornithinolytica	99.9
103	Genitourinary	Enterobacteriaceae	Escherichia coli	Escherichia coli	2.419			Escherichia coli	99.9
104	Respir. Tract	Enterobacteriaceae	Enterobacter cloacae complex	Enterobacter cloacae	2.185			Enterobacter cloacae/asburiae	50/50
105	Abcess, wound	Enterobacteriaceae	Klebsiella oxytoca	Klebsiella oxytoca	2.279			Klebsiella oxytoca	99.9
106	Respir. Tract	Enterobacteriaceae	Klebsiella oxytoca	Klebsiella oxytoca	2.278			Klebsiella oxytoca	99.9
107	Respir. Tract	Nonfermenters	Acinetobacter calcoaceticus	Acinetobacter genomspecies 3	2.303			Acinetobacter baumannii complex	99.9
109	Abcess, wound	Gram-positive cocci	Enterococcus gallinarum	Enterococcus faecium	2.429			Enterococcus gallinarum	99.9
110	BC & vasc. cath.	Gram-positive cocci	Staphylococcus epidermidis	Staphylococcus epidermidis	2.085			Staphylococcus epidermidis	99.9
111	Sterile sites	Gram-positive cocci	Staphylococcus haemolyticus	Staphylococcus haemolyticus	1.916			Staphylococcus haemolyticus	99.9
112	Abcess, wound	Nonfermenters	Stenotrophomonas maltophilia	Stenotrophomonas maltophilia	2.246			Stenotrophomonas maltophilia	99.9
113	Genitourinary	Enterobacteriaceae	Escherichia coli	Escherichia coli	2.24			Escherichia coli	99.9
114	GI tract	Enterobacteriaceae	Escherichia coli	Escherichia coli	2.357			Escherichia coli	99.9
115	BC & vasc. cath.	Enterobacteriaceae	Klebsiella oxytoca	Klebsiella oxytoca	2.393			Klebsiella oxytoca	99.9
116	Respir. Tract	Enterobacteriaceae	Citrobacter koseri	Citrobacter koseri	2.584			Citrobacter koseri	99.9
117	Respir. Tract	Nonfermenters	Acinetobacter calcoaceticus	Acinetobacter genomspecies 3	2.224			Acinetobacter baumannii complex	99.9
118	Respir. Tract	Nonfermenters	Pseudomonas aeruginosa	Pseudomonas aeruginosa	2.195			Pseudomonas aeruginosa	99.9
119	Genitourinary	Enterobacteriaceae	Escherichia coli	Escherichia coli	2.422			Escherichia coli	99.9
120	Genitourinary	Gram-positive cocci	Enterococcus faecalis	Enterococcus faecalis	2.105			Enterococcus faecalis	99.9
121	Genitourinary	Enterobacteriaceae	Klebsiella pneumoniae	Klebsiella pneumoniae	2.441			Klebsiella pneumoniae	97.3
122	Genitourinary	Enterobacteriaceae	Escherichia coli	Escherichia coli	2.517			Escherichia coli	99.9
123	GI tract	Enterobacteriaceae	Salmonella non-thyoidal (Enteritidis)	Salmonella sp	2.487			Salmonella sp	99.9
124	Abcess, wound	Enterobacteriaceae	Escherichia coli	Escherichia coli	2.425			Escherichia coli	99.9
125	Sterile sites	Gram-positive cocci	Staphylococcus aureus	Staphylococcus aureus	2.31			Staphylococcus aureus	99.9
126	GI tract	Gram-positive cocci	Enterococcus faecium	Enterococcus faecium	2.312			Enterococcus faecium	99.9
127	Sterile sites	Enterobacteriaceae	Escherichia coli	Escherichia coli	2.354			Escherichia coli	99.9
128	Genitourinary	Enterobacteriaceae	Klebsiella pneumoniae	Klebsiella pneumoniae	2.485			Klebsiella pneumoniae	99.9
129	Respir. Tract	Gram-positive cocci	Staphylococcus aureus	Staphylococcus aureus	2.349			Staphylococcus aureus	99.9
130	Respir. Tract	Nonfermenters	Stenotrophomonas maltophilia	Stenotrophomonas maltophilia	2.256			Stenotrophomonas maltophilia	99.9
131	Sterile sites	Enterobacteriaceae	Escherichia coli	Escherichia coli	2.394			Escherichia coli	99.9
132	Respir. Tract	Gram-positive cocci	Staphylococcus aureus	Staphylococcus aureus	2.27			Staphylococcus aureus	99.9
133	Sterile sites	Gram-positive cocci	Enterococcus hirae	Enterococcus hirae	2.317			Enterococcus hirae	99.9
134	BC & vasc. cath.	Enterobacteriaceae	Enterobacter cloacae complex	Enterobacter cloacae	2.399			Enterobacter cloacae/asburiae	50/50
136	BC & vasc. cath.	Enterobacteriaceae	Serratia marcescens	Serratia marcescens	2.419			Serratia marcescens	99.9
137	Ear/eye	Nonfermenters	Moraxella catarrhalis	Moraxella catarrhalis	2.409			Moraxella catarrhalis	99.9
139	BC & vasc. cath.	Gram-positive cocci	Staphylococcus aureus	Staphylococcus aureus	2.226			Staphylococcus aureus	99.9
140	Respir. Tract	Enterobacteriaceae	Escherichia coli	Escherichia coli	2.404			Escherichia coli	99.9
141	Respir. Tract	Enterobacteriaceae	Klebsiella oxytoca	Klebsiella oxytoca	2.328	Raoultella ornithinolytica	2.2	Klebsiella oxytoca	99.9
142	Sterile sites	Gram-positive cocci	Enterococcus avium	Enterococcus avium	1.896			Enterococcus avium	99.9
143	Respir. Tract	Gram-positive cocci	Staphylococcus aureus	Staphylococcus aureus	2.385			Staphylococcus aureus	99.9
144	Abcess, wound	Nonfermenters	Pseudomonas aeruginosa	Pseudomonas aeruginosa	2.5			Pseudomonas aeruginosa	99.9
146	Sterile sites	Enterobacteriaceae	Salmonella typhoidal (Paratyphi A)	Salmonella sp	2.24			Salmonella Paratyphi A	99.9
147	BC & vasc. cath.	Enterobacteriaceae	Escherichia coli	Escherichia coli	2.401			Escherichia coli	99.9
148	Genitourinary	Enterobacteriaceae	Klebsiella oxytoca	Klebsiella oxytoca	2.283			Klebsiella oxytoca	99.9
149	GI tract	Gram-positive cocci	Enterococcus faecium	Enterococcus faecium	2.518			Enterococcus faecium	99.9
150	Respir. Tract	Gram-positive cocci	Enterococcus faecalis	Enterococcus faecalis	2.431			Enterococcus faecalis	99.9
151	Genitourinary	Gram-positive cocci	Enterococcus faecium	Enterococcus faecium	2.171			Enterococcus faecium	99.9
152	Respir. Tract	Enterobacteriaceae	Citrobacter freundii	Citrobacter freundii	2.461			Citrobacter freundii	99.9
153	Respir. Tract	Enterobacteriaceae	Serratia marcescens	Serratia marcescens	2.342			Serratia marcescens	99.9
154	Respir. Tract	Nonfermenters	Stenotrophomonas maltophilia	Stenotrophomonas maltophilia	2.206			Stenotrophomonas maltophilia	99.9
155	BC & vasc. cath.	Gram-positive cocci	Staphylococcus hominis	Staphylococcus hominis	2.148			Staphylococcus hominis	99.9
156	GI tract	Enterobacteriaceae	Salmonella non-thyoidal (Enteritidis)	Salmonella sp	2.433			Salmonella sp	99.9
157	Abcess, wound	Enterobacteriaceae	Enterobacter cloacae complex	Enterobacter cloacae	2.393			Enterobacter cloacae/asburiae	50/50
158	GI tract	Gram-positive cocci	Enterococcus faecium	Enterococcus faecium	2.28			Enterococcus faecium	99.9
161	Abcess, wound	Enterobacteriaceae	Morganella morganii	Morganella morganii	2.672			Morganella morganii	99.9
162	Respir. Tract	Enterobacteriaceae	Klebsiella pneumoniae	Klebsiella pneumoniae	2.35			Klebsiella pneumoniae	99.9
163	Abcess, wound	Enterobacteriaceae	Proteus mirabilis	Proteus mirabilis	2.315			Proteus mirabilis	99.9
164	Genitourinary	Enterobacteriaceae	Proteus mirabilis	Proteus mirabilis	2.534			Proteus mirabilis	99.9
166	Respir. Tract	Nonfermenters	Moraxella catarrhalis	Moraxella catarrhalis	2.355			Moraxella catarrhalis	99.9
167	Sterile sites	Enterobacteriaceae	Escherichia coli	Escherichia coli	2.513			Escherichia coli	99.9
168	Sterile sites	Enterobacteriaceae	Escherichia coli	Escherichia coli	2.394			Escherichia coli	99.9
169	Respir. Tract	Enterobacteriaceae	Morganella morganii	Morganella morganii	2.706			Morganella morganii	99.9
171	Sterile sites	Nonfermenters	Pseudomonas aeruginosa	Pseudomonas aeruginosa	2.377			Pseudomonas aeruginosa	99.9
172	Respir. Tract	Gram-positive cocci	Staphylococcus aureus	Staphylococcus aureus	2.333			Staphylococcus aureus	99.9
173	Abcess, wound	Nonfermenters	Pseudomonas aeruginosa	Pseudomonas aeruginosa	2.344			Pseudomonas aeruginosa	99.9
174	Sterile sites	Gram-positive cocci	Enterococcus faecalis	Enterococcus faecalis	2.146			Enterococcus faecalis	99.9
175	BC & vasc. cath.	Gram-positive cocci	Streptococcus lutetiensis	Streptococcus lutetiensis	2.146			Streptococcus lutetiensis	99.9
176	Ear/eye	Gram-positive cocci	Staphylococcus epidermidis	Staphylococcus epidermidis	2.282			Staphylococcus epidermidis	99.9
177	Genitourinary	Gram-positive cocci	Enterococcus faecalis	Enterococcus faecalis	2.352			Enterococcus faecalis	99.9
178	GI tract	Enterobacteriaceae	Escherichia coli	Escherichia coli	2.342			Escherichia coli	99.9
179	BC & vasc. cath.	Enterobacteriaceae	Escherichia coli	Escherichia coli	2.479			Escherichia coli	99.9
180	Abcess, wound	Gram-positive cocci	Staphylococcus aureus	Staphylococcus aureus	2.434			Staphylococcus aureus	99.9
181	Respir. Tract	Gram-positive cocci	Streptococcus pyogenes	Streptococcus pyogenes	2.407			Streptococcus pyogenes	99.9
182	Abcess, wound	Gram-positive cocci	Staphylococcus epidermidis	Staphylococcus epidermidis	2.039			Staphylococcus epidermidis	99.9
183	Genitourinary	Enterobacteriaceae	Escherichia coli	Escherichia coli	2.363			Escherichia coli	99.9
184	Abcess, wound	Gram-positive cocci	Staphylococcus epidermidis	Staphylococcus epidermidis	2.298			Staphylococcus epidermidis	99.9
185	Respir. Tract	Gram-positive cocci	Staphylococcus aureus	Staphylococcus aureus	2.339			Staphylococcus aureus	99.9
186	Respir. Tract	Enterobacteriaceae	Escherichia coli	Escherichia coli	2.459			Escherichia coli	99.9
188	Genitourinary	Enterobacteriaceae	Escherichia coli	Escherichia coli	2.509			Escherichia coli	99.9
190	Abcess, wound	Enterobacteriaceae	Escherichia coli	Escherichia coli	2.458			Escherichia coli	99.9
191	Genitourinary	Enterobacteriaceae	Escherichia coli	Escherichia coli	2.37			Escherichia coli	99.9
192	BC & vasc. cath.	Gram-positive cocci	Staphylococcus warneri	Staphylococcus warneri	2.241			Staphylococcus warneri	99.9
193	Genitourinary	Enterobacteriaceae	Klebsiella oxytoca	Klebsiella oxytoca	2.31			Klebsiella oxytoca	99.9
195	Genitourinary	Enterobacteriaceae	Citrobacter farmeri	Citrobacter farmeri	2.378	Citrobacter koseri	2.008	Citrobacter farmeri	99.9
197	GI tract	Gram-positive cocci	Enterococcus faecium	Enterococcus faecium	2.422			Enterococcus faecium	99.9
198	BC & vasc. cath.	Gram-positive cocci	Staphylococcus hominis	Staphylococcus hominis	2.388			Staphylococcus hominis	99.9
199	Respir. Tract	Gram-positive cocci	Streptococcus pyogenes	Streptococcus pyogenes	2.33			Streptococcus pyogenes	99.9
200	Abcess, wound	Nonfermenters	Pseudomonas aeruginosa	Pseudomonas aeruginosa	2.489			Pseudomonas aeruginosa	99.9
201	Abcess, wound	Nonfermenters	Pseudomonas aeruginosa	Pseudomonas aeruginosa	2.455			Pseudomonas aeruginosa	99.9
202	Respir. Tract	Enterobacteriaceae	Klebsiella oxytoca	Klebsiella oxytoca	2.455			Klebsiella oxytoca	99.9
203	Respir. Tract	Gram-positive cocci	Streptococcus pyogenes	Streptococcus pyogenes	2.438			Streptococcus pyogenes	99.9
204	Respir. Tract	Gram-positive cocci	Staphylococcus aureus	Staphylococcus aureus	2.374			staphylococcus aureus	99.9
205	Respir. Tract	Nonfermenters	Pseudomonas aeruginosa	Pseudomonas aeruginosa	2.47			Pseudomonas aeruginosa	99.9
206	Respir. Tract	Nonfermenters	Stenotrophomonas maltophilia	Stenotrophomonas maltophilia	2.206			Stenotrophomonas maltophilia	99.9
207	Abcess, wound	Enterobacteriaceae	Escherichia coli	Escherichia coli	2.405			escherichia coli	99.9
211	Genitourinary	Enterobacteriaceae	Escherichia coli	Escherichia coli	2.546			Escherichia coli	99.9
213	Respir. Tract	Gram-positive cocci	Staphylococcus aureus	Staphylococcus aureus	2.426			Staphylococcus aureus	99.9
214	BC & vasc. cath.	Gram-positive cocci	Staphylococcus epidermidis	Staphylococcus epidermidis	2.208			Staphylococcus epidermidis	99.9
215	Abcess, wound	Gram-positive cocci	Staphylococcus aureus	Staphylococcus aureus	2.362			Staphylococcus aureus	99.9
217	Genitourinary	Enterobacteriaceae	Escherichia coli	Escherichia coli	2.523			Escherichia coli	99.9
218	Respir. Tract	Enterobacteriaceae	Klebsiella pneumoniae	Klebsiella pneumoniae	2.492			Klebsiella pneumoniae	99.9
221	Abcess, wound	Enterobacteriaceae	Citrobacter freundii	Citrobacter freundii	2.449			Citrobacter freundii	99.9
222	Abcess, wound	Gram-positive cocci	Staphylococcus aureus	Staphylococcus aureus	2.398			Staphylococcus aureus	99.9
223	Respir. Tract	Enterobacteriaceae	Escherichia coli	Escherichia coli	2.424			Escherichia coli	99.9
224	Abcess, wound	Enterobacteriaceae	Escherichia coli	Escherichia coli	2.336			Escherichia coli	99.9
225	Sterile sites	Gram-positive cocci	Staphylococcus aureus	Staphylococcus aureus	2.388			Staphylococcus aureus	99.9
226	Respir. Tract	Enterobacteriaceae	Klebsiella pneumoniae	Klebsiella pneumoniae	2.337			Klebsiella pneumoniae	99.9
227	BC & vasc. cath.	Gram-positive cocci	Staphylococcus epidermidis	Staphylococcus epidermidis	2.271			Staphylococcus epidermidis	99.9
228	Abcess, wound	Enterobacteriaceae	Escherichia coli	Escherichia coli	2.44			Escherichia coli	99.9
229	Sterile sites	Gram-positive cocci	Enterococcus faecalis	Enterococcus faecalis	2.259			Enterococcus faecalis	99.9
231	Respir. Tract	Gram-positive cocci	Staphylococcus epidermidis	Staphylococcus epidermidis	2.236			Staphylococcus epidermidis	99.9
232	Genitourinary	Gram-positive cocci	Enterococcus faecalis	Enterococcus faecalis	2.523			Enterococcus faecalis	99.9
233	GI tract	Gram-positive cocci	Enterococcus faecium	Enterococcus faecium	2.455			Enterococcus faecium	99.9
234	Abcess, wound	Gram-positive cocci	Staphylococcus epidermidis	Staphylococcus epidermidis	2.228			Staphylococcus epidermidis	99.9
235	Abcess, wound	Gram-positive cocci	Staphylococcus epidermidis	Staphylococcus epidermidis	2.332			Staphylococcus epidermidis	99.9
236	Respir. Tract	Nonfermenters	Pseudomonas aeruginosa	Pseudomonas aeruginosa	2.465			Pseudomonas aeruginosa	99.9
237	BC & vasc. cath.	Gram-positive cocci	Staphylococcus epidermidis	Staphylococcus epidermidis	2.002			Staphylococcus epidermidis	99.9
239	Sterile sites	Enterobacteriaceae	Escherichia coli	Escherichia coli	2.429			Escherichia coli	99.9
240	Abcess, wound	Gram-positive cocci	Staphylococcus epidermidis	Staphylococcus epidermidis	2.311			Staphylococcus epidermidis	99.9
241	BC & vasc. cath.	Gram-positive cocci	Staphylococcus epidermidis	Staphylococcus epidermidis	1.983			Staphylococcus epidermidis	99.9
242	Ear/eye	Gram-positive cocci	Enterococcus faecalis	Enterococcus faecalis	2.495			Enterococcus faecalis	99.9
246	BC & vasc. cath.	Gram-positive cocci	Staphylococcus epidermidis	Staphylococcus epidermidis	2.188			Staphylococcus epidermidis	99.9
247	Respir. Tract	Enterobacteriaceae	Klebsiella oxytoca	Klebsiella oxytoca	2.401			Klebsiella oxytoca	99.9
248	Genitourinary	Enterobacteriaceae	Escherichia coli	Escherichia coli	2.395			Escherichia coli	99.9
249	Abcess, wound	Gram-positive cocci	staphylococcus aureus	Staphylococcus aureus	2.213			staphylococcus aureus	99.9
250	Respir. Tract	Enterobacteriaceae	Escherichia coli	Escherichia coli	2.314			Escherichia coli	99.9
251	BC & vasc. cath.	Enterobacteriaceae	Escherichia coli	Escherichia coli	2.446			Escherichia coli	99.9
252	Abcess, wound	Nonfermenters	Acinetobacter calcoaceticus	Acinetobacter genomspecies 3	2.425			Acinetobacter baumannii complex	99.9
254	Abcess, wound	Gram-positive cocci	Enterococcus faecalis	Enterococcus faecalis	2.419			Enterococcus faecalis	99.9
255	GI tract	Enterobacteriaceae	Yersinia enterocolitica	Yersinia enterocolitica	2.469			Yersinia enterocolitica	99.9
256	NN	Gram-positive cocci	Enterococcus raffinosus	Enterococcus raffinosus	2.02			Enterococcus raffinosus	99.9
257	BC & vasc. cath.	Gram-positive rods	Listeria monocytogenes	Listeria monocytogenes	2.23			Listeria monocytogenes	99.9
258	NN	Nonfermenters	Chryseobacterium indologenes	Chryseobacterium indologenes	2.465			Chryseobacterium indologenes	99.9
259	Sterile sites	Gram-positive rods	Corynebacterium kroppenstedtii	Corynebacterium kroppenstedtii	1.848			No identification	NA
261	Genitourinary	Yeasts	Candida albicans	Candida albicans (africana)	2.3			Candida albicans	99.9
262	Abcess, wound	Gram-positive cocci	Staphylococcus lugdunensis	Staphylococcus lugdunensis	2.331			Staphylococcus lugdunensis	99.9
263	Abcess, wound	Gram-positive cocci	Staphylococcus lugdunensis	Staphylococcus lugdunensis	2.258			Staphylococcus lugdunensis	99.9
264	NN	Gram-positive cocci	Streptococcus canis	Streptococcus canis	2.344			Streptococcus canis	99.9
266	Respir. Tract	Enterobacteriaceae	Klebsiella pneumoniae	Klebsiella pneumoniae	2.388			Klebsiella pneumoniae	99.9
267	Respir. Tract	Gram-positive cocci	Staphylococcus epidermidis	Staphylococcus epidermidis	2.165			Staphylococcus epidermidis	99.9
268	Respir. Tract	Nonfermenters	Pseudomonas aeruginosa	Pseudomonas aeruginosa	2.349			Pseudomonas aeruginosa	99.9
269	BC & vasc. cath.	Gram-positive cocci	Staphylococcus epidermidis	Staphylococcus epidermidis	2.078			Staphylococcus epidermidis	99.9
270	Abcess, wound	Enterobacteriaceae	Citrobacter freundii	Citrobacter freundii	2.443			Citrobacter freundii	99.9
271	Sterile sites	Gram-positive cocci	Enterococcus faecalis	Enterococcus faecalis	2.254			Enterococcus faecalis	99.9
274	Respir. Tract	Yeasts	Candida albicans	Candida albicans	1.905			Candida albicans	99.9
275	Sterile sites	Enterobacteriaceae	Escherichia coli	Escherichia coli	2.445			Escherichia coli	99.9
276	Respir. Tract	Gram-positive cocci	Staphylococcus aureus	Staphylococcus aureus	2.423			Staphylococcus aureus	99.9
277	Respir. Tract	Enterobacteriaceae	Enterobacter cloacae complex	Enterobacter asburiae	2.307			Enterobacter cloacae/asburiae	50/50
279	BC & vasc. cath.	Enterobacteriaceae	Escherichia coli	Escherichia coli	2.412			Escherichia coli	99.9
282	Abcess, wound	Gram-positive cocci	Streptococcus anginosus	Streptococcus anginosus	2.335			Streptococcus anginosus	99.9
283	Abcess, wound	Gram-positive cocci	Staphylococcus aureus	Staphylococcus aureus	2.408			Staphylococcus aureus	99.6
284	Sterile sites	Gram-positive cocci	Enterococcus faecium	Enterococcus faecium	2.475			Enterococcus faecium	99.9
286	BC & vasc. cath.	Gram-positive cocci	Staphylococcus pasteuri/warneri	Staphylococcus pasteuri	2.11	Staphylococcus warneri	1.709	Staphylococcus pasteuri	99.9
287	BC & vasc. cath.	Enterobacteriaceae	Salmonella non-thyoidal (Enteritidis)	Salmonella sp	2.479			Salmonella sp	99.9
288	Sterile sites	Gram-positive cocci	Enterococcus faecium	Enterococcus faecium	2.538			Enterococcus faecium	99.9
290	Abcess, wound	Gram-positive cocci	Staphylococcus aureus	Staphylococcus aureus	2.253			Staphylococcus aureus	99.9
291	Abcess, wound	Gram-positive cocci	Staphylococcus aureus	Staphylococcus aureus	2.346			Staphylococcus aureus	99.1
292	Respir. Tract	Gram-positive cocci	Streptococcus parasanguinis	Streptococcus parasanguinis	1.907	Streptococcus australis	1.815	Streptococcus parasanguinis	99.9
293	BC & vasc. cath.	Gram-positive cocci	Staphylococcus epidermidis	Staphylococcus epidermidis	2.265			Staphylococcus epidermidis	99.8
294	Abcess, wound	Gram-positive cocci	staphylococcus aureus	Staphylococcus aureus	2.338			Staphylococcus aureus	99.9
296	Respir. Tract	Enterobacteriaceae	Klebsiella pneumoniae	Klebsiella pneumoniae	2.514			Klebsiella pneumoniae	99.9
297	Abcess, wound	Gram-positive cocci	Staphylococcus aureus	Staphylococcus aureus	2.246			Staphylococcus aureus	99.9
298	BC & vasc. cath.	Gram-positive cocci	Staphylococcus epidermidis	Staphylococcus epidermidis	2.252			Staphylococcus epidermidis	99.9
299	BC & vasc. cath.	Enterobacteriaceae	Escherichia coli	Escherichia coli	2.353			escherichia coli	99.9
300	Abcess, wound	Gram-positive cocci	Staphylococcus warneri	Staphylococcus warneri	2.089			Staphylococcus warneri	99.9
301	Respir. Tract	Gram-positive cocci	Staphylococcus aureus	Staphylococcus aureus	2.394			Staphylococcus aureus	99.9
302	Abcess, wound	Gram-positive cocci	Enterococcus faecium	Enterococcus faecium	2.549			Enterococcus faecium	99.9
303	Sterile sites	Gram-positive cocci	Enterococcus faecalis	Enterococcus faecalis	2.495			Enterococcus faecalis	99.9
304	GI tract	Enterobacteriaceae	Salmonella non-thyoidal (Heidelberg)	Salmonella sp	2.523			Salmonella sp	99.9
305	Respir. Tract	Nonfermenters	Pseudomonas aeruginosa	Pseudomonas aeruginosa	2.345			Pseudomonas aeruginosa	99.9
306	Abcess, wound	Enterobacteriaceae	Escherichia coli	Escherichia coli	2.348			Escherichia coli	99.9
307	Respir. Tract	Nonfermenters	Pseudomonas aeruginosa	Pseudomonas aeruginosa	2.466			Pseudomonas aeruginosa	99.9
308	BC & vasc. cath.	Gram-positive cocci	staphylococcus aureus	Staphylococcus aureus	2.284			staphylococcus aureus	99.9
309	Sterile sites	Gram-positive cocci	Streptococcus sanguinis	Streptococcus sanguinis	2.08			Streptococcus sanguinis	99.9
312	Abcess, wound	Yeasts	Candida albicans	Candida albicans	1.866			Candida albicans	99.9
316	BC & vasc. cath.	Gram-positive cocci	Staphylococcus hominis	Staphylococcus hominis	1.88			Staphylococcus hominis ssp hominis	99.9
317	Genitourinary	Gram-positive cocci	Enterococcus faecium	Enterococcus faecium	2.267			Enterococcus faecium	99.9
318	Respir. Tract	Nonfermenters	Pseudomonas aeruginosa	Pseudomonas aeruginosa	2.316			Pseudomonas aeruginosa	99.9
319	Abcess, wound	Enterobacteriaceae	Escherichia coli	Escherichia coli	2.386			Escherichia coli	99.9
320	Genitourinary	Nonfermenters	Pseudomonas aeruginosa	Pseudomonas aeruginosa	2.545			Pseudomonas aeruginosa	99.9
321	BC & vasc. cath.	Gram-positive cocci	Staphylococcus aureus	Staphylococcus aureus	2.364			Staphylococcus aureus	99.9
322	Respir. Tract	Gram-positive cocci	Staphylococcus aureus	Staphylococcus aureus	2.361			Staphylococcus aureus	99.9
324	Sterile sites	Gram-positive cocci	Staphylococcus epidermidis	Staphylococcus epidermidis	2.058			Staphylococcus epidermidis	99.9
325	Abcess, wound	Gram-positive cocci	Staphylococcus epidermidis	Staphylococcus epidermidis	1.87			Staphylococcus epidermidis	99.3
326	Genitourinary	Enterobacteriaceae	Escherichia coli	Escherichia coli	2.402			Escherichia coli	99.9
327	Respir. Tract	Nonfermenters	Pseudomonas aeruginosa	Pseudomonas aeruginosa	2.298			Pseudomonas aeruginosa	99.9
329	Genitourinary	Enterobacteriaceae	Escherichia coli	Escherichia coli	2.466			Escherichia coli	99.9
330	Abcess, wound	Gram-positive cocci	Staphylococcus aureus	Staphylococcus aureus	2.234			Staphylococcus aureus	99.9
331	Sterile sites	Gram-positive cocci	Staphylococcus epidermidis	Staphylococcus epidermidis	1.968			Staphylococcus epidermidis	99.9
332	Genitourinary	Enterobacteriaceae	Escherichia coli	Escherichia coli	2.376			Escherichia coli	99.9
333	Genitourinary	Enterobacteriaceae	Escherichia coli	Escherichia coli	2.458			Escherichia coli	99.9
336	Genitourinary	Yeasts	Candida albicans	Candida albicans	1.745			Candida albicans	99.9
337	Abcess, wound	Enterobacteriaceae	Escherichia coli	Escherichia coli	2.383			Escherichia coli	99.5
340	Respir. Tract	Gram-positive cocci	Staphylococcus aureus	Staphylococcus aureus	2.056			Staphylococcus aureus	99.9
341	Genitourinary	Enterobacteriaceae	Salmonella typhoidal (Paratyphi B)	Salmonella sp	2.376			Salmonella sp	99.9
342	Respir. Tract	Gram-positive cocci	Staphylococcus aureus	Staphylococcus aureus	2.172			Staphylococcus aureus	99.9
343	Respir. Tract	Yeasts	Candida albicans	Candida albicans	1.962			Candida albicans	96.3
344	Respir. Tract	Nonfermenters	Stenotrophomonas maltophilia	Stenotrophomonas maltophilia	2.285			Stenotrophomonas maltophilia	99.9
345	Sterile sites	Gram-positive cocci	Staphylococcus aureus	Staphylococcus aureus	2.343			Staphylococcus aureus	99.9
346	Genitourinary	Enterobacteriaceae	Escherichia coli	Escherichia coli	2.438			Escherichia coli	99.9
347	Respir. Tract	Gram-positive cocci	Staphylococcus aureus	Staphylococcus aureus	2.171			Staphylococcus aureus	99.9
348	BC & vasc. cath.	Gram-positive cocci	Staphylococcus lugdunensis	Staphylococcus lugdunensis	1.873			Staphylococcus lugdunensis	99.9
349	BC & vasc. cath.	Gram-positive cocci	Staphylococcus saprophyticus	Staphylococcus saprophyticus	1.805			Staphylococcus saprophyticus	99.9
350	Genitourinary	Enterobacteriaceae	Escherichia coli	Escherichia coli	2.407			Escherichia coli	99.9
353	Genitourinary	Enterobacteriaceae	Escherichia coli	Escherichia coli	2.468			Escherichia coli	99.9
354	Genitourinary	Enterobacteriaceae	Escherichia coli	Escherichia coli	2.312			Escherichia coli	99.9
356	GI tract	Gram-positive cocci	Enterococcus faecalis	Enterococcus faecalis	1.974			Enterococcus faecalis	99.9
357	BC & vasc. cath.	Gram-positive cocci	Staphylococcus epidermidis	Staphylococcus epidermidis	2.155			Staphylococcus epidermidis	99.9
358	Respir. Tract	Yeasts	Candida albicans	Candida albicans	2.374			Candida albicans	99.9
359	Respir. Tract	Yeasts	Candida albicans	Candida albicans	2.286			Candida albicans	99.9
360	Abcess, wound	Yeasts	Candida albicans	Candida albicans	2.299			Candida albicans	99.9
362	Respir. Tract	Yeasts	Candida albicans	Candida albicans	2.216			Candida albicans	99.9
363	Genitourinary	Yeasts	Candida albicans	Candida albicans	2.138			Candida albicans	99.9
364	Respir. Tract	Gram-positive cocci	Staphylococcus epidermidis	Staphylococcus epidermidis	2.354			Staphylococcus epidermidis	99.9
365	Sterile sites	Nonfermenters	Pseudomonas aeruginosa	Pseudomonas aeruginosa	2.269			Pseudomonas aeruginosa	99.9
366	BC & vasc. cath.	Gram-positive cocci	Staphylococcus epidermidis	Staphylococcus epidermidis	2.084			Staphylococcus epidermidis	99.9
368	Genitourinary	Enterobacteriaceae	Escherichia coli	Escherichia coli	2.428			Escherichia coli	99.9
369	GI tract	Enterobacteriaceae	Salmonella non-thyoidal (Enteritidis)	Salmonella sp	2.462			Salmonella sp	99.9
370	Abcess, wound	Gram-positive cocci	Staphylococcus aureus	Staphylococcus aureus	2.4			Staphylococcus aureus	99.9
371	BC & vasc. cath.	Gram-positive cocci	Staphylococcus hominis	Staphylococcus hominis	1.903			Staphylococcus hominis ssp hominis	74.1
372	BC & vasc. cath.	Gram-positive cocci	Staphylococcus epidermidis	Staphylococcus epidermidis	2.214			Staphylococcus epidermidis	99.9
373	Respir. Tract	Yeasts	Candida albicans	Candida albicans	2.233			Candida albicans	99.9
374	BC & vasc. cath.	Gram-positive cocci	Staphylococcus aureus	Staphylococcus aureus	2.36			Staphylococcus aureus	99.9
376	Genitourinary	Enterobacteriaceae	Escherichia coli	Escherichia coli	2.392			Escherichia coli	99.9
377	Respir. Tract	Yeasts	Candida albicans	Candida albicans	2.297			Candida albicans	99.9
378	Abcess, wound	Gram-positive cocci	Staphylococcus aureus	Staphylococcus aureus	2.274			Staphylococcus aureus	99.9
380	Genitourinary	Enterobacteriaceae	Escherichia coli	Escherichia coli	2.407			Escherichia coli	99.9
381	Respir. Tract	Nonfermenters	Pseudomonas aeruginosa	Pseudomonas aeruginosa	2.46			Pseudomonas aeruginosa	99.9
382	Respir. Tract	Yeasts	Candida tropicalis	Candida tropicalis	2.193			Candida tropicalis	99.9
384	Abscess, wound	Yeasts	Saccharomyces cereviciae	Saccharomyces cereviciae	2.213			Saccharomyces cereviciae	99.9
385	Sterile sites	Yeasts	Candida albicans	Candida albicans	2.289			Candida albicans	99.9
386	Abcess, wound	Gram-positive cocci	Staphylococcus aureus	Staphylococcus aureus	2.197			Staphylococcus aureus	99.9
388	Genitourinary	Enterobacteriaceae	Escherichia coli	Escherichia coli	2.374			Escherichia coli	99.9
389	GI tract	Enterobacteriaceae	Salmonella non-thyoidal (Typhimurium)	Salmonella sp	2.514			Salmonella sp	99.9
390	Genitourinary	Enterobacteriaceae	Escherichia coli	Escherichia coli	2.472			Escherichia coli	99.9
391	Respir. Tract	Gram-positive cocci	Staphylococcus aureus	Staphylococcus aureus	2.399			Staphylococcus aureus	99.9
393	BC & vasc. cath.	Nonfermenters	Pseudomonas aeruginosa	Pseudomonas aeruginosa	2.392			Pseudomonas aeruginosa	99.9
394	Sterile sites	Enterobacteriaceae	Escherichia coli	Escherichia coli	2.382			Escherichia coli	99.9
395	BC & vasc. cath.	Enterobacteriaceae	Escherichia coli	Escherichia coli	2.36			Escherichia coli	99.9
396	BC & vasc. cath.	Enterobacteriaceae	Escherichia coli	Escherichia coli	2.492			Escherichia coli	99.9
397	Genitourinary	Gram-positive cocci	Staphylococcus haemolyticus	Staphylococcus haemolyticus	2.026			Staphylococcus haemolyticus	99.9
398	Abcess, wound	Gram-positive cocci	Enterococcus faecalis	Enterococcus faecalis	2.483			Enterococcus faecalis	99.9
399	BC & vasc. cath.	Gram-positive cocci	Staphylococcus warneri	Staphylococcus warneri	2.004			Staphylococcus warneri	95
400	BC & vasc. cath.	Enterobacteriaceae	Escherichia coli	Escherichia coli	2.318			Escherichia coli	99.9
401	Genitourinary	Enterobacteriaceae	Klebsiella pneumoniae	Klebsiella pneumoniae	2.417			Klebsiella pneumoniae	99.9
402	BC & vasc. cath.	Enterobacteriaceae	Salmonella typhoidal (Typhi)	Salmonella sp	2.407			Salmonella Typhi	99.1
403	BC & vasc. cath.	Nonfermenters	Pseudomonas putida	Pseudomonas monteilii	2.281			Pseudomonas putida	99.9
404	BC & vasc. cath.	Nonfermenters	Stenotrophomonas maltophilia	Stenotrophomonas maltophilia	2.156			Stenotrophomonas maltophilia	99.9
405	BC & vasc. cath.	Enterobacteriaceae	Citrobacter braakii	Citrobacter braakii	2.401			Citrobacter braakii	99.9
406	Sterile sites	Gram-positive cocci	Enterococcus faecalis	Enterococcus faecalis	2.375			Enterococcus faecalis	99.9
407	Genitourinary	Enterobacteriaceae	Escherichia coli	Escherichia coli	2.362			Escherichia coli	99.9
408	GI tract	Enterobacteriaceae	Salmonella non-thyoidal (Enteritidis)	Salmonella sp	2.534			Salmonella sp	99.9
409	BC & vasc. cath.	Gram-positive cocci	Staphylococcus epidermidis	Staphylococcus epidermidis	2.058			Staphylococcus epidermidis	99.9
411	Respir. Tract	Nonfermenters	Stenotrophomonas maltophilia	Stenotrophomonas maltophilia	2.389			Stenotrophomonas maltophilia	99.9
412	Respir. Tract	Nonfermenters	Pseudomonas aeruginosa	Pseudomonas aeruginosa	2.304			Pseudomonas aeruginosa	99.9
414	Abcess, wound	Gram-positive cocci	Staphylococcus aureus	Staphylococcus aureus	2.34			Staphylococcus aureus	99.9
415	BC & vasc. cath.	Gram-positive cocci	Streptococcus gallolyticus	Streptococcus gallolyticus	2.231			Streptococcus gallolyticus	99.9
416	Genitourinary	Nonfermenters	Pseudomonas aeruginosa	Pseudomonas aeruginosa	2.245			Pseudomonas aeruginosa	99.9
417	Respir. Tract	Gram-positive cocci	Staphylococcus aureus	Staphylococcus aureus	2.306			Staphylococcus aureus	99.9
418	Respir. Tract	Gram-positive cocci	Staphylococcus epidermidis	Staphylococcus epidermidis	1.976			Staphylococcus epidermidis	99.3
419	Sterile sites	Gram-positive cocci	Enterococcus faecalis	Enterococcus faecalis	2.357			Enterococcus faecalis	99.9
420	Respir. Tract	Yeasts	Candida albicans	Candida albicans	2.184			Candida albicans	99.9
422	Ear/eye	Gram-positive cocci	Staphylococcus epidermidis	Staphylococcus epidermidis	2.269			Staphylococcus epidermidis	99.9
423	Sterile sites	Gram-positive rods	Microbacterium sp.	Microbacterium maritypicum	2.058	Microbacterium liquefaciens	1.913	Microbacterium oxydans	99.9
424	Sterile sites	Anaerobes	Bacteroides fragilis	Bacteroides fragilis	2.287			Bacteroides fragilis	99.9
425	Abcess, wound	Gram-positive cocci	Staphylococcus epidermidis	Staphylococcus epidermidis	2.199			Staphylococcus epidermidis	99.9
426	Genitourinary	Enterobacteriaceae	Escherichia coli	Escherichia coli	2.495			Escherichia coli	99.9
427	BC & vasc. cath.	Gram-positive cocci	Staphylococcus epidermidis	Staphylococcus epidermidis	2.014			Staphylococcus epidermidis	99.9
428	Respir. Tract	Nonfermenters	Pseudomonas aeruginosa	Pseudomonas aeruginosa	2.395			Pseudomonas aeruginosa	99.9
429	BC & vasc. cath.	Gram-positive cocci	Staphylococcus epidermidis	Staphylococcus epidermidis	1.879			Staphylococcus epidermidis	99.9
431	Abcess, wound	Gram-positive cocci	Staphylococcus epidermidis	Staphylococcus epidermidis	2.167			Staphylococcus epidermidis	99.9
432	Abcess, wound	Gram-positive cocci	Staphylococcus aureus	Staphylococcus aureus	2.391			Staphylococcus aureus	99.9
433	Genitourinary	Gram-positive cocci	Staphylococcus aureus	Staphylococcus aureus	2.361			Staphylococcus aureus	99.9
434	Genitourinary	Enterobacteriaceae	Escherichia coli	Escherichia coli	2.586			Escherichia coli	99.9
435	BC & vasc. cath.	Gram-positive cocci	Staphylococcus epidermidis	Staphylococcus epidermidis	1.976			Staphylococcus epidermidis	99.9
436	BC & vasc. cath.	Gram-positive cocci	Staphylococcus epidermidis	Staphylococcus epidermidis	2.283			Staphylococcus epidermidis	99.9
437	Genitourinary	Enterobacteriaceae	Escherichia coli	Escherichia coli	2.44			Escherichia coli	99.9
439	BC & vasc. cath.	Enterobacteriaceae	Escherichia coli	Escherichia coli	2.446			Escherichia coli	99.9
440	Genitourinary	Enterobacteriaceae	Escherichia coli	Escherichia coli	2.4			Escherichia coli	99.9
441	Respir. Tract	Yeasts	Candida tropicalis	Candida tropicalis	2.155			Candida tropicalis	99.9
443	Respir. Tract	Gram-positive cocci	Staphylococcus aureus	Staphylococcus aureus	2.317			Staphylococcus aureus	99.9
444	BC & vasc. cath.	Gram-positive cocci	Staphylococcus epidermidis	Staphylococcus epidermidis	1.97			Staphylococcus epidermidis	99.9
445	Abcess, wound	Gram-positive cocci	Staphylococcus capitis	Staphylococcus capitis	2.097			Staphylococcus capitis	99.9
446	Genitourinary	Enterobacteriaceae	Escherichia coli	Escherichia coli	2.457			Escherichia coli	99.9
447	BC & vasc. cath.	Enterobacteriaceae	Escherichia coli	Escherichia coli	2.422			Escherichia coli	99.9
448	Respir. Tract	Nonfermenters	Pseudomonas aeruginosa	Pseudomonas aeruginosa	2.32			Pseudomonas aeruginosa	99.9
449	GI tract	Enterobacteriaceae	Salmonella non-thyoidal (group E)	Salmonella sp	2.271			Salmonella sp	99.9
453	Genitourinary	Enterobacteriaceae	Escherichia coli	Escherichia coli	2.369			Escherichia coli	99.9
454	GI tract	Gram-positive cocci	Enterococcus faecium	Enterococcus faecium	2.529			Enterococcus faecium	99.9
455	Genitourinary	Enterobacteriaceae	Escherichia coli	Escherichia coli	2.408			Escherichia coli	99.9
456	Sterile sites	Nonfermenters	Burkholderia cepacia/cenocepacia	Burkholderia cenocepacia	2.388			Burkholderia cepacia	99.9
457	Respir. Tract	Nonfermenters	Pseudomonas aeruginosa	Pseudomonas aeruginosa	2.484			Pseudomonas aeruginosa	99.9
458	BC & vasc. cath.	Gram-positive cocci	Staphylococcus hominis	Staphylococcus hominis	2.215			Staphylococcus hominis	99.9
459	GI tract	Enterobacteriaceae	Klebsiella pneumoniae	Klebsiella pneumoniae	2.43			Klebsiella pneumoniae	99.9
460	Abcess, wound	Nonfermenters	Stenotrophomonas maltophilia	Stenotrophomonas maltophilia	2.092			Stenotrophomonas maltophilia	99.9
461	Ref. strain/ECC	Other Gram-negative rods	Aggregatibacter aphrophilus	Aggregatibacter aphrophilus	1.964			Aggregatibacter aphrophilus	99.9
462	NN	Gram-positive cocci	Streptococcus mitis/oralis	Streptococcus pneumoniae	1.989			Streptococcus mitis/oralis	99.9
463	BC & vasc. cath.	Other Gram-negative rods	Haemophilus influenzae	Haemophilus influenzae	2.315			Haemophilus influenzae	99.9
464	BC & vasc. cath.	Other Gram-negative rods	Haemophilus influenzae	Haemophilus influenzae	2.383			Haemophilus influenzae	99.9
465	Ear/eye	Other Gram-negative rods	Haemophilus influenzae	Haemophilus influenzae	2.397			Haemophilus influenzae	99.9
466	Respir. Tract	Other Gram-negative rods	Haemophilus influenzae	Haemophilus influenzae	2.456			Haemophilus influenzae	99.9
467	Respir. Tract	Other Gram-negative rods	Haemophilus influenzae	Haemophilus influenzae	2.445			Haemophilus influenzae	99.9
468	Abcess, wound	Gram-positive cocci	Streptococcus pyogenes	Streptococcus pyogenes	2.512			Streptococcus pyogenes	99.9
469	Sterile sites	Gram-positive cocci	Streptococcus agalactiae	Streptococcus agalactiae	2.238			Streptococcus agalactiae	99.9
470	BC & vasc. cath.	Gram-positive cocci	Streptococcus pneumoniae	Streptococcus pneumoniae	2.078			Streptococcus pneumoniae	99.9
471	Abcess, wound	Gram-positive cocci	Enterococcus faecalis	Enterococcus faecalis	2.45			Enterococcus faecalis	99.9
472	BC & vasc. cath.	Gram-positive rods	Nocardia neocaledoniensis	No identification	NA			No identification	NA
473	BC & vasc. cath.	Gram-positive cocci	Streptococcus mitis/oralis	Streptococcus oralis	1.863			Streptococcus mitis/oralis	99.9
474	Abcess, wound	Gram-positive cocci	Streptococcus agalactiae	Streptococcus agalactiae	2.369			Streptococcus agalactiae	99.9
475	Sterile sites	Gram-positive cocci	Streptococcus agalactiae	Streptococcus agalactiae	2.353			Streptococcus agalactiae	99.9
476	BC & vasc. cath.	Gram-positive cocci	Streptococcus pyogenes	Streptococcus pyogenes	2.39			Streptococcus pyogenes	99.9
477	Genitourinary	Gram-positive cocci	Streptococcus agalactiae	Streptococcus agalactiae	2.424			Streptococcus agalactiae	99.9
478	BC & vasc. cath.	Gram-positive cocci	Streptococcus mitis/oralis	Streptococcus pneumoniae	1.768			Streptococcus mitis/oralis	99.9
479	BC & vasc. cath.	Gram-positive cocci	Streptococcus pneumoniae	Streptococcus pneumoniae	2.275			Streptococcus pneumoniae	99.9
480	Sterile sites	Gram-positive cocci	Streptococcus sanguinis	Streptococcus sanguinis	2.362			Streptococcus sanguinis	99.9
481	BC & vasc. cath.	Gram-positive cocci	Streptococcus dysgalactiae	Streptococcus dysgalactiae	2.404			Streptococcus dysgalactiae	99.9
482	GI tract	Enterobacteriaceae	Escherichia coli	Escherichia coli	2.391			Escherichia coli	99.9
483	BC & vasc. cath.	Other Gram-negative rods	Neisseria meningitidis	Neisseria meningitidis	2.533			Neisseria meningitidis	99.9
484	Ref. strain/ECC	Enterobacteriaceae	Pantoea agglomerans	Pantoea agglomerans	1.719			Pantoea agglomerans	99.9
485	BC & vasc. cath.	Gram-positive cocci	Streptococcus sanguinis	Streptococcus sanguinis	2.043			Streptococcus sanguinis	99.9
486	Genitourinary	Gram-positive cocci	Streptococcus agalactiae	Streptococcus agalactiae	2.459			Streptococcus agalactiae	99.9
487	BC & vasc. cath.	Gram-positive cocci	Streptococcus pneumoniae	Streptococcus pneumoniae	2.163			Streptococcus pneumoniae	99.9
488	Sterile sites	Gram-positive cocci	Streptococcus anginosus	Streptococcus anginosus	2.038			Streptococcus anginosus	99.9
489	Abcess, wound	Gram-positive cocci	Streptococcus agalactiae	Streptococcus agalactiae	2.244			Streptococcus agalactiae	99.9
490	Ear/eye	Gram-positive cocci	Streptococcus pneumoniae	Streptococcus pneumoniae	2.242			Streptococcus pneumoniae	99.6
491	Respir. Tract	Gram-positive cocci	Streptococcus pyogenes	Streptococcus pyogenes	2.057			Streptococcus pyogenes	99.9
494	BC & vasc. cath.	Gram-positive cocci	Streptococcus gallolyticus	Streptococcus gallolyticus	2.323			Streptococcus gallolyticus spp gallolyticus	99.9
495	BC & vasc. cath.	Gram-positive cocci	Streptococcus pneumoniae	Streptococcus pneumoniae	2.342			Streptococcus pneumoniae	99.9
496	Sterile sites	Gram-positive cocci	Streptococcus pneumoniae	Streptococcus pneumoniae	2.355			Streptococcus pneumoniae	99.9
499	BC & vasc. cath.	Gram-positive cocci	Streptococcus pneumoniae	Streptococcus pneumoniae	2.241			Streptococcus pneumoniae	99.9
500	Sterile sites	Gram-positive cocci	Streptococcus dysgalactiae	Streptococcus dysgalactiae	2.088			Streptococcus dysgalactiae spp dys/spp equisimilis	50/50
501	Respir. Tract	Gram-positive cocci	Streptococcus dysgalactiae	Streptococcus dysgalactiae	2.088			Streptococcus dysgalactiae spp dys/spp equisimilis	50/50
502	BC & vasc. cath.	Gram-positive cocci	Streptococcus pneumoniae	Streptococcus pneumoniae	2.394			Streptococcus pneumoniae	99.9
503	Respir. Tract	Gram-positive cocci	Streptococcus pneumoniae	Streptococcus pneumoniae	1.7444			Streptococcus pneumoniae	99.9
504	BC & vasc. cath.	Gram-positive cocci	Streptococcus pneumoniae	Streptococcus pneumoniae	2.24			Streptococcus pneumoniae	99.9
506	Genitourinary	Gram-positive cocci	Streptococcus gallolyticus	Streptococcus gallolyticus	2.056			Streptococcus gallolyticus spp pasteurianus	99.9
507	BC & vasc. cath.	Gram-positive cocci	Streptococcus pneumoniae	Streptococcus pneumoniae	2.318			Streptococcus pneumoniae	99.9
508	Abcess, wound	Gram-positive cocci	Streptococcus pyogenes	Streptococcus pyogenes	2.309			Streptococcus pyogenes	99.9
509	BC & vasc. cath.	Other Gram-negative rods	Haemophilus influenzae	Haemophilus influenzae	2.329			Haemophilus influenzae	99.9
510	BC & vasc. cath.	Gram-positive cocci	Streptococcus agalactiae	Streptococcus agalactiae	1.981			Streptococcus agalactiae	99.9
511	Abcess, wound	Gram-positive cocci	Streptococcus pyogenes	Streptococcus pyogenes	2.243			Streptococcus pyogenes	99.9
512	Respir. Tract	Gram-positive cocci	Streptococcus pneumoniae	Streptococcus pneumoniae	2.19			Streptococcus pneumoniae	99.9
513	Respir. Tract	Gram-positive cocci	Streptococcus dysgalactiae	Streptococcus dysgalactiae	2.134			Streptococcus dysgalactiae spp dys/spp equisimilis	50/50
515	Respir. Tract	Nonfermenters	Moraxella catarrhalis	Moraxella catarrhalis	2.402			Moraxella catarrhalis	99.9
516	Respir. Tract	Nonfermenters	Moraxella catarrhalis	Moraxella catarrhalis	2.356			Moraxella catarrhalis	99.9
517	Respir. Tract	Other Gram-negative rods	Haemophilus influenzae	Haemophilus influenzae	2.407			Haemophilus influenzae	99.9
518	Abcess, wound	Other Gram-negative rods	Pasteurella multocida	Pasteurella multocida	2.342			Pasteurella multocida	99.9
519	BC & vasc. cath.	Gram-positive rods	Listeria monocytogenes	Listeria monocytogenes	2.323			Listeria monocytogenes	99.9
520	Sterile sites	Gram-positive cocci	Streptococcus agalactiae	Streptococcus agalactiae	2.175			Streptococcus agalactiae	99.9
521	Genitourinary	Gram-positive cocci	Streptococcus agalactiae	Streptococcus agalactiae	2.338			Streptococcus agalactiae	99.9
522	Respir. Tract	Gram-positive cocci	Streptococcus pyogenes	Streptococcus pyogenes	2.122			Streptococcus pyogenes	99.9
523	Respir. Tract	Gram-positive cocci	Streptococcus mitis	Streptococcus pneumoniae	2.061			Streptococcus mitis/oralis	99.9
524	Sterile sites	Gram-positive cocci	Streptococcus salivarius	Streptococcus salivarius	2.316			Streptococcus salivarius spp salivarius	99.9
525	BC & vasc. cath.	Gram-positive cocci	Streptococcus mitis/oralis	Streptococcus pneumoniae	1.966			Streptococcus mitis/oralis	99.9
526	Abcess, wound	Gram-positive cocci	Streptococcus parasanguinis	Streptococcus parasanguinis	2.245			Streptococcus parasanguinis	99.9
527	Sterile sites	Gram-positive cocci	Streptococcus pneumoniae	Streptococcus pneumoniae	2.238			Streptococcus pneumoniae	99.9
528	Ear/eye	Gram-positive cocci	Streptococcus agalactiae	Streptococcus agalactiae	2.321			Streptococcus agalactiae	99.9
529	Respir. Tract	Gram-positive cocci	Streptococcus pneumoniae	Streptococcus pneumoniae	2.336			Streptococcus pneumoniae	99.9
530	Genitourinary	Gram-positive cocci	Streptococcus agalactiae	Streptococcus agalactiae	2.52			Streptococcus agalactiae	99.9
531	BC & vasc. cath.	Gram-positive cocci	Streptococcus thermophilus	Streptococcus thermophilus	1.729	Streptococcus salivarius	1.729	Streptococcus salivarius ssp thermophilus	99.9
532	BC & vasc. cath.	Gram-positive cocci	Streptococcus pyogenes	Streptococcus pyogenes	2.454			Streptococcus pyogenes	99.9
533	Abcess, wound	Gram-positive cocci	Streptococcus anginosus	Streptococcus anginosus	2.239			Streptococcus anginosus	99.9
535	Respir. Tract	Gram-positive rods	Actinomyces sp.	Actinomyces odontolyticus	1.833			Actinomyces odontolyticus	99.9
536	Genitourinary	Enterobacteriaceae	Escherichia coli	Escherichia coli	2.363			Escherichia coli	99.9
537	Genitourinary	Enterobacteriaceae	Escherichia coli	Escherichia coli	2.442			Escherichia coli	99.9
538	Genitourinary	Enterobacteriaceae	Klebsiella pneumoniae	Klebsiella pneumoniae	2.531			Klebsiella pneumoniae	99.9
539	Genitourinary	Enterobacteriaceae	Klebsiella pneumoniae	Klebsiella pneumoniae	2.449			Klebsiella pneumoniae	99.9
540	Respir. Tract	Gram-positive cocci	Staphylococcus aureus	Staphylococcus aureus	2.335			Staphylococcus aureus	99.9
541	Respir. Tract	Nonfermenters	Pseudomonas aeruginosa	Pseudomonas aeruginosa	2.375			Pseudomonas aeruginosa	99.9
542	Respir. Tract	Nonfermenters	Pseudomonas aeruginosa	Pseudomonas aeruginosa	2.373			Pseudomonas aeruginosa	99.9
543	Respir. Tract	Gram-positive cocci	Staphylococcus aureus	Staphylococcus aureus	2.287			Staphylococcus aureus	99.9
544	Respir. Tract	Gram-positive cocci	Staphylococcus aureus	Staphylococcus aureus	2.36			Staphylococcus aureus	99.9
545	Sterile sites	Gram-positive cocci	Staphylococcus aureus	Staphylococcus aureus	2.376			Staphylococcus aureus	99.9
546	Genitourinary	Nonfermenters	Pseudomonas aeruginosa	Pseudomonas aeruginosa	2.235			Pseudomonas aeruginosa	99.9
547	Genitourinary	Other Gram-negative rods	Neisseria gonorrhoeae	Neisseria gonorrhoeae	2.308			Neisseria gonorrhoeae	99.9
548	Genitourinary	Gram-positive cocci	Enterococcus faecalis	Enterococcus faecalis	2.3			Enterococcus faecalis	99.9
549	Abcess, wound	Gram-positive cocci	Enterococcus faecalis	Enterococcus faecalis	2.354			Enterococcus faecalis	99.9
550	Abcess, wound	Enterobacteriaceae	Enterobacter cloacae	Enterobacter asburiae	2.223			Enterobacter cloacae/asburiae	50/50
551	Genitourinary	Enterobacteriaceae	Escherichia coli	EScherichia coli	2.423			Escherichia coli	99.9
552	Respir. Tract	Nonfermenters	Pseudomonas aeruginosa	Pseudomonas aeruginosa	2.576			Pseudomonas aeruginosa	99.9
553	Abcess, wound	Gram-positive cocci	Staphylococcus aureus	Staphylococcus aureus	2.249			Staphylococcus aureus	99.9
554	BC & vasc. cath.	Enterobacteriaceae	Escherichia coli	Escherichia coli	2.422			Escherichia coli	99.9
555	Abcess, wound	Gram-positive cocci	Staphylococcus aureus	Staphylococcus aureus	2.349			Staphylococcus aureus	99.9
556	Sterile sites	Nonfermenters	Stenotrophomonas maltophilia	Stenotrophomonas maltophilia	2.247			Stenotrophomonas maltophilia	99.9
557	Sterile sites	Enterobacteriaceae	Escherichia coli	Escherichia coli	2.356			Escherichia coli	99.9
558	BC & vasc. cath.	Nonfermenters	Pseudomonas aeruginosa	Pseudomonas aeruginosa	2.358			Pseudomonas aeruginosa	99.9
559	Genitourinary	Nonfermenters	Pseudomonas aeruginosa	Pseudomonas aeruginosa	2.309			Pseudomonas aeruginosa	99.9
560	BC & vasc. cath.	Nonfermenters	Acinetobacter baumannii	Acinetobacter baumannii	2.423			Acinetobacter baumannii complex	99.9
561	Abcess, wound	Nonfermenters	Pseudomonas aeruginosa	Pseudomonas aeruginosa	2.244			Pseudomonas aeruginosa	99.9
562	BC & vasc. cath.	Nonfermenters	Pseudomonas aeruginosa	Pseudomonas aeruginosa	2.335			Pseudomonas aeruginosa	99.9
563	Sterile sites	Yeasts	Candida albicans	Candida albicans	2.107			Candida albicans	99.9
564	BC & vasc. cath.	Yeasts	Candida tropicalis	Candida tropicalis	2.107			Candida tropicalis	99.9
565	BC & vasc. cath.	Nonfermenters	Pseudomonas aeruginosa	Pseudomonas aeruginosa	2.385			Pseudomonas aeruginosa	99.9
566	GI tract	Enterobacteriaceae	Shigella sonnei	Escherichia coli	2.467			Escherichia coli	99.9
567	GI tract	Enterobacteriaceae	Shigella sonnei	Escherichia coli	2.408			Escherichia coli	99.9
568	GI tract	Enterobacteriaceae	Shigella sonnei	Escherichia coli	2.501			Escherichia coli	99.9
569	GI tract	Enterobacteriaceae	Shigella sonnei	Escherichia coli	2.397			Escherichia coli	99.9
570	GI tract	Enterobacteriaceae	Shigella sonnei	Escherichia coli	2.364			Escherichia coli	99.9
571	GI tract	Enterobacteriaceae	Shigella sonnei	Escherichia coli	2.356			Escherichia coli	99.9
572	GI tract	Enterobacteriaceae	Shigella sonnei	Escherichia coli	2.372			Escherichia coli	99.9
573	Abcess, wound	Gram-positive cocci	Enterococcus gallinarum	Enterococcus gallinarum	2.197			Enterococcus gallinarum	99.9
574	Abcess, wound	Gram-positive cocci	Enterococcus faecalis	Enterococcus faecalis	2.241			Enterococcus faecalis	99.9
575	Sterile sites	Gram-positive cocci	Enterococcus gallinarum	Enterococcus gallinarum	2.214			Enterococcus gallinarum	99.9
576	NN	Gram-positive rods	Bacillus cereus	Bacillus cereus	2.178			B. cereus/mycoides/thuringiensis	33.3/33.3/33.3
577	NN	Enterobacteriaceae	Serratia marcescens	Serratia marcescens	2.379			Serratia marcescens	99.9
578	NN	Nonfermenters	Moraxella catarrhalis	Moraxella catarrhalis	2.383			Moraxella catarrhalis	99.9
579	Respir. Tract	Gram-positive cocci	Streptococcus pyogenes	Streptococcus pyogenes	2.319			Streptococcus pyogenes	99.9
580	NN	Gram-positive rods	Paenibacillus macerans	Paenibacillus macerans	2.303			Paenibacillus spp	99.9
581	NN	Gram-positive rods	Corynebacterium coyleae	Corynebacterium coyleae	2.085			Corynebacterium coyleae	99.9
582	GI tract	Other Gram-negative rods	Vibrio parahaemolyticus	Vibrio parahaemolyticus	2.229			Vibrio parahaemolyticus	99.9
583	BC & vasc. cath.	Enterobacteriaceae	Salmonella typhoidal (Typhi)	Salmonella sp	2.088			Salmonella Typhi	99.7
584	GI tract	Enterobacteriaceae	Salmonella non-thyoidal (Enteritidis)	Salmonella sp	2.271			Salmonella sp	99.9
585	BC & vasc. cath.	Gram-positive rods	Listeria monocytogenes	Listeria monocytogenes	2.35			Listeria monocytogenes	99.9
586	NN	Nonfermenters	Stenotrophomonas maltophilia	Stenotrophomonas maltophilia	2.225			Stenotrophomonas maltophilia	99.9
588	Respir. Tract	Nonfermenters	Bordetella pertussis	Bordetella bronchiseptica	2.295			Bordetella pertussis	99.9
589	NN	Enterobacteriaceae	Proteus vulgaris	Proteus vulgaris	2.055			Proteus vulgaris/penneri	50/50
590	NN	Enterobacteriaceae	Proteus mirabilis	Proteus mirabilis	2.153			Proteus mirabilis	99.9
591	NN	Other Gram-negative rods	Haemophilus influenzae	Haemophilus influenzae	2.289			Haemophilus influenzae	99.9
592	GI tract	Other Gram-negative rods	Campylobacter jejuni	Campylobacter jejuni	2.077			Campylobacter jejuni	99.9
593	NN	Nonfermenters	Pseudomonas aeruginosa	Pseudomonas aeruginosa	2.287			Pseudomonas aeruginosa	99.9
594	NN	Gram-positive cocci	Streptococcus agalactiae	Streptococcus agalactiae	2.385			Streptococcus agalactiae	99.9
595	NN	Enterobacteriaceae	Proteus mirabilis	Proteus mirabilis	2.164			Proteus mirabilis	99.9
596	NN	Enterobacteriaceae	Escherichia coli	Escherichia coli	1.93			Escherichia coli	99.9
597	NN	Enterobacteriaceae	Escherichia coli	Escherichia coli	2.417			Escherichia coli	99.9
598	BC & vasc. cath.	Gram-positive cocci	Staphylococcus epidermidis	Staphylococcus epidermidis	2.251			Staphylococcus epidermidis	99.9
599	NN	Gram-positive cocci	Enterococcus faecalis	Enterococcus faecalis	2.329			Enterococcus faecalis	99.9
600	NN	Enterobacteriaceae	Escherichia coli	Escherichia coli	2.375			Escherichia coli	99.9
601	NN	Enterobacteriaceae	Escherichia coli	Escherichia coli	2.363			Escherichia coli	99.9
602	NN	Enterobacteriaceae	Enterobacter cloacae complex	Enterobacter cloacae	2.356			Enterobacter cloacae/asburiae	50/50
603	NN	Enterobacteriaceae	Proteus mirabilis	Proteus mirabilis	2.43			Proteus mirabilis	99.9
604	Sterile sites	Gram-positive rods	Corynebacterium striatum	Corynebacterium striatum	2.286			Corynebacterium striatum	99.9
605	NN	Anaerobes	Bacteroides ovatus	Bacteroides ovatus	2.03			Bacteroides ovatus	99.9
606	BC & vasc. cath.	Anaerobes	Bacteroides ovatus	Bacteroides ovatus	2.252			Bacteroides ovatus	99.9
607	GI tract	Enterobacteriaceae	Shigella sonnei	Escherichia coli	2.284			Escherichia coli	99.9
608	NN	Enterobacteriaceae	Proteus vulgaris	Proteus vulgaris	2.505			Proteus vulgaris/penneri	50/50
609	NN	Nonfermenters	Acinetobacter baumannii	Acinetobacter baumannii	2.261			Acinetobacter baumannii complex	99.9
610	NN	Enterobacteriaceae	Serratia marcescens	Serratia marcescens	2.448			Serratia marcescens	99.9
611	NN	Gram-positive cocci	Enterococcus faecium	Enterococcus faecium	2.488			Enterococcus faecium	99.9
612	BC & vasc. cath.	Gram-positive cocci	Streptococcus pneumoniae	Streptococcus pneumoniae	2.238			Streptococcus pneumoniae	99.9
613	NN	Gram-positive cocci	Enterococcus casseliflavus	Enterococcus casseliflavus	1.975			Enterococcus casseliflavus	99.9
614	NN	Gram-positive cocci	Enterococcus faecalis	Enterococcus faecalis	2.49			Enterococcus faecalis	99.9
615	NN	Nonfermenters	Pseudomonas aeruginosa	Pseudomonas aeruginosa	2.324			Pseudomonas aeruginosa	99.9
616	Genitourinary	Gram-positive cocci	Staphylococcus saprophyticus	Staphylococcus saprophyticus	1.96			Staphylococcus saprophyticus	99.9
617	BC & vasc. cath.	Gram-positive cocci	Staphylococcus epidermidis	Staphylococcus epidermidis	2.197			Staphylococcus epidermidis	99.9
619	BC & vasc. cath.	Gram-positive rods	Listeria monocytogenes	Listeria monocytogenes	2.178			Listeria monocytogenes	99.9
620	Ref. strain/ECC	Anaerobes	Clostridium perfringes	Clostridium perfringes	2.516			Clostridium perfringes	99.9
621	Ref. strain/ECC	Anaerobes	Clostridium sordelli	Clostridium sordelli	2.392			Clostridium sordelli	99.9
622	Ref. strain/ECC	Anaerobes	Clostridium septicum	Clostridium septicum	2.019			Clostridium septicum	99.9
623	NN	Yeasts	Candida albicans	Candida albicans	2.246			Candida albicans	99.9
624	NN	Yeasts	Candida krusei	Candida krusei	2.25			Candida krusei	99.9
625	Sterile sites	Yeasts	Cryptococcus neoformans	Cryptococcus neoformans	2			Cryptococcus neoformans	99.9
626	NN	Yeasts	Candida tropicalis	No identification	NA			Candida tropicalis	79.8
627	NN	Yeasts	Candida guillermondii	Candida guillermondii	2.133			Candida guillermondii	99.9
628	Ref. strain/ECC	Yeasts	Candida parapsilosis	Candida parapsilosis	2.206			Candida parapsilosis	99.9
629	BC & vasc. cath.	Gram-positive cocci	Staphylococcus epidermidis	Staphylococcus epidermidis	2.298			Staphylococcus epidermidis	99.9
630	Ref. strain/ECC	Yeasts	Candida krusei	Candida krusei	2.362			Candida krusei	99.9
631	Abcess, wound	Enterobacteriaceae	Citrobacter youngae	Citrobacter youngae	2.331			Citrobacter youngae	99.9
632	NN	Nonfermenters	Ochrobactrum anthropi	Ochrobactrum anthropi	2.161			Ochrobactrum anthropi	99.9
634	Abcess, wound	Enterobacteriaceae	Citrobacter freundii	Citrobacter freundii	2.379			Citrobacter braakii	99.9
635	NN	Enterobacteriaceae	Enterobacter cloacae complex	Enterobacter cloacae	2.217			Enterobacter cloacae/asburiae	50/50
636	NN	Enterobacteriaceae	Enterobacter cloacae complex	Enterobacter cloacae	2.312			Enterobacter cloacae/asburiae	50/50
637	GI tract	Other Gram-negative rods	Vibrio cholerae	Vibrio albensis	2.005			Vibrio cholerae	99.9
638	NN	Gram-positive cocci	Streptococcus pyogenes	Streptococcus pyogenes	2.411			Streptococcus pyogenes	99.9
639	NN	Gram-positive cocci	Streptococcus mitis/oralis	Streptococcus pneumoniae	1.968			Streptococcus mitis/oralis	99.9
640	GI tract	Enterobacteriaceae	Shigella sonnei	Escherichia coli	2.4			Escherichia coli	99.9
641	NN	Nonfermenters	Acinetobacter baumannii	Acinetobacter baumannii	1.982			Acinetobacter baumannii complex	99.9
642	NN	Nonfermenters	Pseudomonas aeruginosa	Pseudomonas aeruginosa	2.38			Pseudomonas aeruginosa	99.9
643	GI tract	Other Gram-negative rods	Aeromonas hydrophila	Aeromonas caviae	2.268			Aeromonas hydrophila/caviae	99.3
644	NN	Yeasts	Candida lusitaniae	Candida lusitaniae	2.292			Candida lusitaniae	99.9
645	NN	Yeasts	Candida glabrata	Candida glabrata	2.396			Candida glabrata	99.9
646	NN	Yeasts	Candida albicans	Candida albicans	2.283			Candida albicans	99.9
647	NN	Yeasts	Candida albicans	Candida albicans	2.258			Candida albicans	99.9
648	NN	Yeasts	Candida tropicalis	Candida tropicalis	1.985			Candida tropicalis	99.9
649	Ref. strain/ECC	Anaerobes	Bacteroides vulgatus	Bacteroides vulgatus	2.317			Bacteroides vulgatus	99.9
650	Ref. strain/ECC	Gram-positive rods	Corynebacterium striatum	Corynebacterium striatum	2.275			Corynebacterium striatum	99.9
651	Genitourinary	Enterobacteriaceae	Escherichia coli	Escherichia coli	2.385			Escherichia coli	99.9
652	Genitourinary	Enterobacteriaceae	Klebsiella pneumoniae	Klebsiella pneumoniae	2.444			Klebsiella pneumoniae	99.9
653	Genitourinary	Nonfermenters	Pseudomonas aeruginosa	Pseudomonas aeruginosa	2.208			Pseudomonas aeruginosa	99.9
654	Genitourinary	Enterobacteriaceae	Escherichia coli	Escherichia coli	2.332			Escherichia coli	99.9
655	Genitourinary	Gram-positive cocci	Streptococcus agalactiae	Streptococcus agalactiae	2.29			Streptococcus agalactiae	99.9
656	Genitourinary	Yeasts	Candida albicans	Candida albicans	1.915			Candida albicans	99.9
657	Ref. strain/ECC	Gram-positive cocci	Streptococcus constellatus	Streptococcus constellatus	2.112			Streptococcus constellatus	99.9
659	Respir. Tract	Nonfermenters	Pseudomonas aeruginosa	Pseudomonas aeruginosa	2.291			Pseudomonas aeruginosa	99.9
660	Respir. Tract	Gram-positive cocci	Staphylococcus epidermidis	Staphylococcus epidermidis	2.32			Staphylococcus epidermidis	99.9
662	Respir. Tract	Gram-positive rods	Corynebacterium striatum/simulans	Corynebacterium propinquum	2.004			Corynebacterium propinquum	99.9
663	NN	Other Gram-negative rods	Haemophilus influenzae	Haemophilus influenzae	2.35			Haemophilus influenzae	99.9
664	Genitourinary	Gram-positive cocci	Streptococcus agalactiae	Streptococcus agalactiae	2.245			Streptococcus agalactiae	99.9
665	NN	Gram-positive rods	Corynebacterium striatum	Corynebacterium striatum	2.34			Corynebacterium striatum	98.5
666	NN	Gram-positive rods	Lactobacillus gasseri	Lactobacillus gasseri	2.445			Lactobacillus gasseri/acidophilus	50/50
667	Genitourinary	Enterobacteriaceae	Proteus vulgaris	Proteus vulgaris	2.445			Proteus vulgaris/penneri	50/50
668	BC & vasc. cath.	Other Gram-negative rods	Neisseria elongata	Neisseria elongata	1.931			Neisseria elongata	99.9
669	GI tract	Other Gram-negative rods	Campylobacter jejuni	Campylobacter jejuni	2.319			Campylobacter jejuni	99.9
670	BC & vasc. cath.	Gram-positive rods	Trueperella bernardiae	Trueperella bernardiae	2.04			Trueperella bernardiae	99.9
671	BC & vasc. cath.	Gram-positive rods	Leifsonia aquatica	Leifsonia aquatica	1.835			Leifsonia aquatica	99.9
672	GI tract	Enterobacteriaceae	Salmonella non-thyoidal (Enteritidis)	Salmonella sp	2.437			Salmonella sp	99.9
673	GI tract	Enterobacteriaceae	Salmonella non-thyoidal (Enteritidis)	Salmonella sp	2.535			Salmonella sp	99.9
674	Abcess, wound	Enterobacteriaceae	Citrobacter freundii	Citrobacter freundii	2.152			Citrobacter freundii	99.9
680	NN	Nonfermenters	Oligella urethralis	Oligella urethralis	2.22			Oligella urethralis	99.9
682	NN	Nonfermenters	Acinetobacter baumannii	Acinetobacter baumannii	2.367			Acinetobacter baumannii complex	99.9
683	NN	Nonfermenters	Acinetobacter baumannii	Acinetobacter baumannii	2.28			Acinetobacter baumannii complex	99.9
684	NN	Nonfermenters	Acinetobacter baumannii	Acinetobacter baumannii	2.445			Acinetobacter baumannii complex	99.9
685	NN	Nonfermenters	Acinetobacter baumannii	Acinetobacter baumannii	2.113			Acinetobacter baumannii complex	99.9
686	NN	Nonfermenters	Acinetobacter baumannii	Acinetobacter baumannii	2.039			Acinetobacter baumannii complex	99.6
687	NN	Nonfermenters	Acinetobacter baumannii	Acinetobacter baumannii	2.155			Acinetobacter baumannii complex	98.3
688	NN	Nonfermenters	Acinetobacter baumannii	Acinetobacter baumannii	2.111			Acinetobacter baumannii complex	99.9
689	NN	Nonfermenters	Acinetobacter baumannii	Acinetobacter baumannii	2.05			Acinetobacter baumannii complex	99.9
690	NN	Nonfermenters	Acinetobacter baumannii	Acinetobacter baumannii	1.978			Acinetobacter baumannii complex	99.9
691	NN	Nonfermenters	Acinetobacter baumannii	Acinetobacter baumannii	2.415			Acinetobacter baumannii complex	99.9
693	NN	Nonfermenters	Acinetobacter baumannii	Acinetobacter baumannii	2.026			Acinetobacter baumannii complex	99.9
694	NN	Nonfermenters	Acinetobacter baumannii	Acinetobacter baumannii	2.581			Acinetobacter baumannii complex	99.9
695	NN	Nonfermenters	Acinetobacter baumannii	Acinetobacter baumannii	2.495			Acinetobacter baumannii complex	99.9
696	NN	Nonfermenters	Acinetobacter baumannii	Acinetobacter baumannii	2.585			Acinetobacter baumannii complex	99.9
697	NN	Nonfermenters	Acinetobacter baumannii	Acinetobacter baumannii	1.955			Acinetobacter baumannii complex	87.9
698	NN	Nonfermenters	Acinetobacter baumannii	Acinetobacter baumannii	2.53			Acinetobacter baumannii complex	99.9
699	NN	Nonfermenters	Acinetobacter baumannii	Acinetobacter baumannii	2.133			Acinetobacter baumannii complex	96.6
700	Ref. strain/ECC	Gram-positive rods	Erysipelotrix rhusiopathiae	Erysipelotrix rhusiopathiae	2.002			Erysipelotrix rhusiopathiae	99.9
702	NN	Nonfermenters	Acinetobacter baumannii	Acinetobacter baumannii	1.872			Acinetobacter baumannii complex	99.9
703	Ref. strain/ECC	Enterobacteriaceae	Enterobacter cloacae complex	Enterobacter cloacae	2.227			Enterobacter cloacae/asburiae	50/50
704	NN	Nonfermenters	Acinetobacter baumannii	Acinetobacter baumannii	2.301			Acinetobacter baumannii complex	99.9
705	Ref. strain/ECC	Enterobacteriaceae	Klebsiella pneumoniae	Klebsiella pneumoniae	2.317			Klebsiella pneumoniae	99.9
706	Ref. strain/ECC	Nonfermenters	Pseudomonas aeruginosa	Pseudomonas aeruginosa	2.622			Pseudomonas aeruginosa	99.9
707	Ref. strain/ECC	Gram-positive cocci	Enterococcus casseliflavus	Enterococcus casseliflavus	2.087			Enterococcus casseliflavus	99.9
708	Ref. strain/ECC	Gram-positive cocci	Kocuria kristinae	Kocuria kristinae	1.907			Kocuria kristinae	99.9
709	Ref. strain/ECC	Gram-positive cocci	Streptococcus pneumoniae	Streptococcus pneumoniae	2.176			Streptococcus pneumoniae	99.9
710	Ref. strain/ECC	Gram-positive cocci	Streptococcus pyogenes	Streptococcus pyogenes	2.379			Streptococcus pyogenes	99.9
711	Ref. strain/ECC	Other Gram-negative rods	Haemophilus influenzae	Haemophilus influenzae	2.386			Haemophilus influenzae	99.9
712	Ref. strain/ECC	Gram-positive cocci	Staphylococcus saprophyticus	Staphylococcus saprophyticus	2.008			Staphylococcus saprophyticus	99.9
713	Ref. strain/ECC	Nonfermenters	Stenotrophomonas maltophilia	Stenotrophomonas maltophilia	1.968			Stenotrophomonas maltophilia	99.9
714	Ref. strain/ECC	Enterobacteriaceae	Enterobacter cloacae complex	Enterobacter cloacae	2.32			Enterobacter cloacae/asburiae	50/50
715	Ref. strain/ECC	Other Gram-negative rods	Neisseria meningitidis	Neisseria meningitidis	2.411			Neisseria meningitidis	99.9
716	Ref. strain/ECC	Enterobacteriaceae	Klebsiella oxytoca	Klebsiella oxytoca	2.56			Klebsiella oxytoca	99.9
717	Ref. strain/ECC	Nonfermenters	Acinetobacter baumannii	Acinetobacter baumannii	2.385			Acinetobacter baumannii complex	99.9
718	Ref. strain/ECC	Gram-positive rods	Listeria monocytogenes	Listeria monocytogenes	2.406			Listeria monocytogenes	99.9
719	Ref. strain/ECC	Gram-positive cocci	Staphylococcus aureus	Staphylococcus aureus	2.397			Staphylococcus aureus	99.9
720	Ref. strain/ECC	Enterobacteriaceae	Proteus vulgaris	Proteus vulgaris	2.404			Proteus vulgaris/penneri	50/50
721	Ref. strain/ECC	Gram-positive cocci	Enterococcus faecalis	Enterococcus faecalis	2.546			Enterococcus faecalis	99.9
722	GI tract	Other Gram-negative rods	Campylobacter jejuni	Campylobacter jejuni	2.318			Campylobacter jejuni	99.9
723	Genitourinary	Enterobacteriaceae	Escherichia coli	Escherichia coli	2.426			Escherichia coli	99.9
724	Genitourinary	Enterobacteriaceae	Proteus mirabilis	Proteus mirabilis	2.561			Proteus mirabilis	99.9
725	Genitourinary	Enterobacteriaceae	Klebsiella pneumoniae	Klebsiella pneumoniae	2.397			Klebsiella pneumoniae	99.9
727	Genitourinary	Enterobacteriaceae	Klebsiella pneumoniae	Klebsiella pneumoniae	2.333			Klebsiella pneumoniae	99.9
728	Genitourinary	Enterobacteriaceae	Citrobacter koseri	Citrobacter koseri	2.494			Citrobacter koseri	99.9
729	Genitourinary	Enterobacteriaceae	Proteus mirabilis	Proteus mirabilis	2.494			Proteus mirabilis	99.9
730	Genitourinary	Enterobacteriaceae	Klebsiella pneumoniae	Klebsiella pneumoniae	2.366			Klebsiella pneumoniae	99.9
731	Genitourinary	Enterobacteriaceae	Klebsiella pneumoniae	Klebsiella pneumoniae	2.561			Klebsiella pneumoniae	99.9
732	Genitourinary	Enterobacteriaceae	Klebsiella pneumoniae	Klebsiella pneumoniae	2.539			Klebsiella pneumoniae	99.9
733	Genitourinary	Gram-positive cocci	Enterococcus faecalis	Enterococcus faecalis	2.437			Enterococcus faecalis	99.9
734	Genitourinary	Gram-positive cocci	Streptococcus anginosus	Streptococcus anginosus	2.072			Streptococcus anginosus	99.9
735	Genitourinary	Enterobacteriaceae	Klebsiella pneumoniae	Klebsiella pneumoniae	2.487			Klebsiella pneumoniae	99.9
736	Ref. strain/ECC	Gram-positive cocci	Staphylococcus aureus	Staphylococcus aureus	2.327			Staphylococcus aureus	99.9
737	Ref. strain/ECC	Anaerobes	Clostridium perfringens	Clostridium perfringens	2.555			Clostridium perfringens	99.9
738	NN	Anaerobes	Clostridium perfringes	Clostridium perfringes	2.346			Clostridium perfringes	99.9
739	Respir. Tract	Nonfermenters	Moraxella catarrhalis	Moraxella catarrhalis	2.423			Moraxella catarrhalis	99.9
740	NN	Gram-positive cocci	Enterococcus faecalis	Enterococcus faecalis	2.324			Enterococcus faecalis	99.9
741	BC & vasc. cath.	Gram-positive rods	Listeria monocytogenes	Listeria monocytogenes	2.348			Listeria monocytogenes	99.9
742	Genitourinary	Gram-positive cocci	Enterococcus faecium	Enterococcus faecium	2.391			Enterococcus faecium	99.9
743	NN	Enterobacteriaceae	Proteus mirabilis	Proteus mirabilis	2.519			Proteus mirabilis	99.9
744	NN	Enterobacteriaceae	Serratia marcescens	Serratia marcescens	2.383			Serratia marcescens	99.9
745	NN	Gram-positive cocci	Enterococcus faecalis	Enterococcus faecalis	2.404			Enterococcus faecalis	99.9
746	NN	Enterobacteriaceae	Proteus mirabilis	Proteus mirabilis	2.375			Proteus mirabilis	99.9
747	NN	Gram-positive cocci	Staphylococcus capitis	Staphylococcus capitis	2.155			Staphylococcus capitis	99.9
748	NN	Gram-positive cocci	Enterococcus faecium	Enterococcus faecium	2.503			Enterococcus faecium	99.9
749	BC & vasc. cath.	Gram-positive cocci	Staphylococcus epidermidis	Staphylococcus epidermidis	2.238			Staphylococcus epidermidis	99.9
750	BC & vasc. cath.	Gram-positive cocci	Staphylococcus warneri	Staphylococcus warneri	2.169			Staphylococcus warneri	99.9
751	BC & vasc. cath.	Enterobacteriaceae	Escherichia coli	Escherichia coli	2.343			Escherichia coli	99.9
755	BC & vasc. cath.	Enterobacteriaceae	Escherichia coli	Escherichia coli	2.449			Escherichia coli	99.9
757	Sterile sites	Gram-positive cocci	Staphylococcus aureus	Staphylococcus aureus	2.454			Staphylococcus aureus	99.9
760	Genitourinary	Gram-positive cocci	Staphylococcus saprophyticus	Staphylococcus saprophyticus	2.168			Staphylococcus saprophyticus	99.9
761	Genitourinary	Gram-positive cocci	Enterococcus faecalis	Enterococcus faecalis	2.403			Enterococcus faecalis	99.9
762	Genitourinary	Gram-positive cocci	Enterococcus faecalis	Enterococcus faecalis	2.418			Enterococcus faecalis	99.9
764	Genitourinary	Nonfermenters	Pseudomonas aeruginosa	Pseudomonas aeruginosa	2.436			Pseudomonas aeruginosa	99.9
765	Respir. Tract	Gram-positive cocci	Staphylococcus epidermidis	Staphylococcus epidermidis	2.083			Staphylococcus epidermidis	99.9
766	NN	Nonfermenters	Pseudomonas aeruginosa	Pseudomonas aeruginosa	2.259			Pseudomonas aeruginosa	99.9
767	NN	Enterobacteriaceae	Proteus mirabilis	Proteus mirabilis	2.406			Proteus mirabilis	99.9
768	NN	Enterobacteriaceae	Escherichia coli	Escherichia coli	2.301			Escherichia coli	99.9
769	NN	Gram-positive cocci	Enterococcus faecalis	Enterococcus faecalis	2.364			Enterococcus faecalis	99.9
770	NN	Enterobacteriaceae	Proteus mirabilis	Proteus mirabilis	2.473			Proteus mirabilis	99.9
774	BC & vasc. cath.	Nonfermenters	Stenotrophomonas maltophilia	Stenotrophomonas maltophilia	1.821			Stenotrophomonas maltophilia	99.9
776	NN	Nonfermenters	Massilia timonae	Massilia timonae	2.136			No identification	NA
777	Genitourinary	Other Gram-negative rods	Neisseria gonorrhoeae	Neisseria gonorrhoeae	2.246			Neisseria gonorrhoeae	99.9
778	NN	Gram-positive cocci	Streptococcus constellatus	Streptococcus constellatus	2.275			Streptococcus constellatus	99
779	Abcess, wound	Other Gram-negative rods	Eikenella corrodens	Eikenella corrodens	2.123			Eikenella corrodens	99.9
780	Respir. Tract	Other Gram-negative rods	Haemophilus parainfluenzae	Haemophilus parainfluenzae	2.121			Haemophilus parainfluenzae	99.9
782	Genitourinary	Enterobacteriaceae	Escherichia coli	Escherichia coli	2.489			Escherichia coli	99.9
783	Genitourinary	Enterobacteriaceae	Escherichia coli	Escherichia coli	2.4			Escherichia coli	99.9
784	Genitourinary	Enterobacteriaceae	Escherichia coli	Escherichia coli	2.285			Escherichia coli	99.9
785	Genitourinary	Enterobacteriaceae	Escherichia coli	Escherichia coli	2.303			Escherichia coli	99.9
786	Genitourinary	Enterobacteriaceae	Escherichia coli	Escherichia coli	2.423			Escherichia coli	99.9
787	Genitourinary	Enterobacteriaceae	Escherichia coli	Escherichia coli	2.408			Escherichia coli	99.9
788	Genitourinary	Enterobacteriaceae	Escherichia coli	Escherichia coli	2.405			Escherichia coli	98.1
790	Genitourinary	Enterobacteriaceae	Escherichia coli	Escherichia coli	2.386			Escherichia coli	99.9
791	Genitourinary	Enterobacteriaceae	Escherichia coli	Escherichia coli	2.262			Escherichia coli	99.1
792	Genitourinary	Enterobacteriaceae	Escherichia coli	Escherichia coli	2.304			Escherichia coli	99.9
793	Genitourinary	Enterobacteriaceae	Escherichia coli	Escherichia coli	2.342			Escherichia coli	96.6
794	Genitourinary	Enterobacteriaceae	Escherichia coli	Escherichia coli	2.369			Escherichia coli	99.9
795	BC & vasc. cath.	Gram-positive cocci	Staphylococcus hominis	Staphylococcus hominis	2.346			Staphylococcus hominis ssp hominis	99.9
796	BC & vasc. cath.	Nonfermenters	Pseudomonas aeruginosa	Pseudomonas aeruginosa	2.247			Pseudomonas aeruginosa	99.9
797	Genitourinary	Enterobacteriaceae	Escherichia coli	Escherichia coli	2.37			Escherichia coli	99.9
798	Genitourinary	Enterobacteriaceae	Escherichia coli	Escherichia coli	2.319			Escherichia coli	99.9
799	Genitourinary	Gram-positive cocci	Enterococcus faecalis	Enterococcus faecalis	2.314			Enterococcus faecalis	99.9
801	Genitourinary	Nonfermenters	Pseudomonas aeruginosa	Pseudomonas aerguinosa	2.411			Pseudomonas aeruginosa	99.9
804	Genitourinary	Gram-positive cocci	Staphylococcus saprophyticus	Staphylococcus saprophyticus 1/2	1.905			Staphylococcus saprophyticus	99.9
805	Sterile sites	Gram-positive cocci	Staphylococcus haemolyticus	Staphylococcus warneri	1.887			Staphylococcus warneri	99.9
806	Sterile sites	Gram-positive cocci	Staphylococcus epidermidis	Staphylococcus epidermidis	2.172			Staphylococcus epidermidis	99.9
807	Genitourinary	Gram-positive rods	Corynebacterium sp.	Corynebacterium accolens	1.973			No identification	NA
808	Genitourinary	Gram-positive cocci	Streptococcus agalactiae	Streptococcus agalactiae	2.404			Streptococcus agalactiae	99.9
809	Genitourinary	Enterobacteriaceae	Proteus mirabilis	Proteus mirabilis	2.391			Proteus mirabilis	99.9
810	Respir. Tract	Enterobacteriaceae	Klebsiella pneumoniae	Klebsiella pneumoniae	2.367			Klebsiella pneumoniae	99.9
811	BC & vasc. cath.	Enterobacteriaceae	Klebsiella pneumoniae	Klebsiella pneumoniae	2.565			Klebsiella pneumoniae	99.9
812	Sterile sites	Enterobacteriaceae	Klebsiella pneumoniae	Klebsiella pneumoniae	2.362			Klebsiella pneumoniae	99.9
813	Respir. Tract	Gram-positive cocci	Staphylococcus aureus	Staphylococcus aureus	2.39			Staphylococcus aureus	99.9
815	Respir. Tract	Nonfermenters	Stenotrophomonas maltophilia	Stenotrophomonas maltophilia	2.065			Stenotrophomonas maltophilia	99.9
815	Respir. Tract	Enterobacteriaceae	Klebsiella pneumoniae	Klebsiella pneumoniae	2.385			Klebsiella pneumoniae	99.9
817	BC & vasc. cath.	Enterobacteriaceae	Klebsiella pneumoniae	Klebsiella pneumoniae	2.466			Klebsiella pneumoniae	99.9
818	BC & vasc. cath.	Gram-positive rods	Listeria monocytogenes	Listeria monocytogenes	2.419			Listeria monocytogenes	99.9
819	BC & vasc. cath.	Anaerobes	Clostridium tertium	Clostridium tertium	2.517			Clostridium tertium	99.9
822	BC & vasc. cath.	Enterobacteriaceae	Salmonella typhoidal (Paratyphi B)	Salmonella sp	2.38			Salmonella sp	99.9
824	Abcess, wound	Gram-positive cocci	Streptococcus constellatus	Streptococcus constellatus	1.726			Streptococcus constellatus	99.9
825	BC & vasc. cath.	Gram-positive cocci	Enterococcus faecium	Enterococcus faecium	2.532			Enterococcus faecium	99.9
829	Genitourinary	Enterobacteriaceae	Proteus mirabilis	Proteus mirabilis	2.31			Proteus mirabilis	99.9
830	Genitourinary	Gram-positive cocci	Enterococcus faecium	Enterococcus faecium	2.509			Enterococcus faecium	99.9
831	Sterile sites	Gram-positive cocci	Streptococcus agalactiae	Streptococcus agalactiae	2.458			Streptococcus agalactiae	99.9
834	NN	Yeasts	Candida krusei	Candida krusei	2.013			Candida krusei	99.9
836	NN	Gram-positive cocci	Staphylococcus hominis	Staphylococcus hominis	2.349			Staphylococcus hominis ssp hominis	99.9
837	Sterile sites	Anaerobes	Clostridium perfringens	Clostridium perfringens	2.505			Clostridium perfringens	99.9
838	Genitourinary	Gram-positive cocci	Streptococcus constellatus	Streptococcus constellatus	2.082			Streptococcus constellatus	92.7
841	BC & vasc. cath.	Yeasts	Candida tropicalis	Candida tropicalis	2.06			Candida tropicalis	99.9
842	BC & vasc. cath.	Yeasts	Candida albicans	Candida albicans	2.059			Candida albicans	99.9
843	BC & vasc. cath.	Nonfermenters	Pseudomonas aeruginosa	Pseudomonas aeruginosa	2.266			Pseudomonas aeruginosa	99.9
844	BC & vasc. cath.	Gram-positive rods	Actinomyces sp.	Actinomyces spp.	2.025			Actinomyces viscosus	99.9
845	BC & vasc. cath.	Gram-positive cocci	Streptococcus mitis/oralis	Streptococcus pneumoniae	1.926			Streptococcus mitis/oralis	96.2
846	Genitourinary	Nonfermenters	Pseudomonas aeruginosa	Pseudomonas aeruginosa	2.402			Pseudomonas aeruginosa	99.6
847	Genitourinary	Enterobacteriaceae	Enterobacter cloacae complex	Enterobacter cloacae	2.341			Enterobacter cloacae/asburiae	50/50
849	GI tract	Anaerobes	Bacteroides thetaiotaomicron	Bacteroides thetaiotaomicron	2.174			Bacteroides thetaiotaomicron	99.9
850	NN	Gram-positive cocci	Enterococcus faecalis	Enterococcus faecalis	2.387			Enterococcus faecalis	99.9
851	Ref. strain/ECC	Nonfermenters	Elizabethkingia meningoseptica	Elizabethkingia meningoseptica	2.373			Elizabethkingia meningoseptica	99.9
852	Ref. strain/ECC	Other Gram-negative rods	Aggregatibacter aphrophilus	Aggregatibacter aphrophilus	2.11			Aggregatibacter aphrophilus	99.9
853	Ref. strain/ECC	Nonfermenters	Oligella urethralis	Oligella urethralis	2.056			Oligella urethralis	99.9
854	Respir. Tract	Nonfermenters	Pseudomonas aeruginosa	Pseudomonas aeruginosa	2.376			Pseudomonas aeruginosa	99.9
855	BC & vasc. cath.	Gram-positive cocci	Streptococcus anginosus	Streptococcus anginosus	2.124			Streptococcus anginosus	99.9
857	Sterile sites	Gram-positive rods	Corynebacterium striatum	Corynebacterium striatum	2.206			Corynebacterium striatum	99.9
858	BC & vasc. cath.	Yeasts	Candida glabrata	Candida glabrata	2.251			Candida glabrata	99.9
859	Ref. strain/ECC	Enterobacteriaceae	Klebsiella pneumoniae	Klebsiella pneumoniae	2.362			Klebsiella pneumoniae	99.9
860	Ref. strain/ECC	Enterobacteriaceae	Klebsiella pneumoniae	Klebsiella pneumoniae	2.403			Klebsiella pneumoniae	99.9
861	BC & vasc. cath.	Gram-positive rods	Corynebacterium tuberculostearicum	Corynebacterium tuberculostearicum	2.025			Corynebacterium tuberculostearicum	99.9
863	NN	Nonfermenters	Pseudomonas aeruginosa	Pseudomonas aeruginosa	2.236			Pseudomonas aeruginosa	99.9
864	Respir. Tract	Nonfermenters	Burkholderia cepacia/cenocepacia	Burkholderia cenocepacia	2.429			Burkholderia cepacia	99.3
865	NN	Yeasts	Candida lusitaniae	No identification	NA			No identification	NA
866	NN	Yeasts	Candida parapsilosis	Candida parapsilosis	2.009			Candida parapsilosis	99.9
867	NN	Nonfermenters	Acinetobacter junii	Acinetobacter junii	2.305			Acinetobacter junii	99.9
868	GI tract	Other Gram-negative rods	Aeromonas veronii complex	Aeromonas hydrophila	2.244	Aeromonas caviae	2.209	Aeromonas hydrophila/caviae	99.9
869	Respir. Tract	Other Gram-negative rods	Haemophilus parainfluenzae	Haemophilus parainfluenzae	1.907			Haemophilus parainfluenzae	99.6
870	Genitourinary	Gram-positive cocci	Enterococcus faecalis	Enterococcus faecalis	2.531			Enterococcus faecalis	99.9
871	Genitourinary	Gram-positive cocci	Enterococcus hirae	Enterococcus hirae	2.229			Enterococcus hirae	99.9
872	BC & vasc. cath.	Gram-positive cocci	Staphylococcus hominis	Staphylococcus hominis	2.333			Staphylococcus hominis ssp hominis	99.9
873	BC & vasc. cath.	Other Gram-negative rods	Kingella kingae	Kingella kingae	2.217			Kingella kingae	99.9
874	BC & vasc. cath.	Other Gram-negative rods	Kingella kingae	Kingella kingae	2.199			Kingella kingae	99.9
877	BC & vasc. cath.	Nonfermenters	Acinetobacter lwoffii	Acinetobacter lwoffii	2.162			Acinetobacter lwoffii	99.9
879	BC & vasc. cath.	Nonfermenters	Stenotrophomonas maltophilia	Stenotrophomonas maltophilia	2.212			Stenotrophomonas maltophilia	99.9
880	Abcess, wound	Enterobacteriaceae	Citrobacter koseri	Citrobacter koseri	2.513			Citrobacter koseri	99.9
882	Genitourinary	Enterobacteriaceae	Enterobacter cloacae complex	Enterobacter cloacae	2.35			Enterobacter cloacae/asburiae	50/50
883	BC & vasc. cath.	Yeasts	Candida albicans	Candida albicans	2.111			Candida albicans	99.9
884	BC & vasc. cath.	Yeasts	Candida tropicalis	Candida tropicalis	1.941			Candida tropicalis	99.9
885	Abcess, wound	Anaerobes	Prevotella melaninogenica	Prevotella melaninogenica	2.276			Prevotella melaninogenica	99.9
886	NN	Enterobacteriaceae	Citrobacter freundii	Citrobacter freundii	2.471			Citrobacter freundii/werkmanii	50,3/49,6
887	Respir. Tract	Nonfermenters	Burkholderia cepacia/cenocepacia	Burkholderia cenocepacia	2.195	Burkholderia vietnamiensis	2.134	Burkholderia cepacia	99.9
888	BC & vasc. cath.	Anaerobes	Propionibacterium acnes	Propionibacterium acnes	1.968			Propionibacterium acnes	99.9
889	NN	Yeasts	Candida albicans	Candida albicans	2.038			Candida albicans	99.9
890	NN	Gram-positive cocci	Streptococcus gallolyticus	Streptococcus gallolyticus	2.438			Streptococcus gallolyticus spp pasteurianus	99.9
891	NN	Enterobacteriaceae	Plesiomonas shigelloides	Plesiomonas shigelloides	2.279			Plesiomonas shigelloides	99.9
892	Respir. Tract	Nonfermenters	Burkholderia multivorans	Burkholderia multivorans	2.425			Burkholderia multivorans	99.9
893	Respir. Tract	Nonfermenters	Burkholderia cepacia/cenocepacia	Burkholderia cepacia	2.441			Burkholderia cepacia	99.9
894	NN	Gram-positive rods	Listeria monocytogenes	Listeria monocytogenes	2.348			Listeria monocytogenes	83.8
895	GI tract	Enterobacteriaceae	Yersinia enterocolitica	Yersinia enterocolitica	2.553			Yersinia enterocolitica	99.9
896	GI tract	Other Gram-negative rods	Vibrio parahaemolyticus	Vibrio parahaemolyticus	2.384			Vibrio parahaemolyticus	99.9
897	NN	Enterobacteriaceae	Providencia alcalifaciens	Providencia alcalifaciens	2.153			Providencia alcalifaciens	99.9
898	NN	Enterobacteriaceae	Serratia liquefaciens	Serratia liquefaciens	2.542			Serratia liquefaciens	99.9
899	NN	Enterobacteriaceae	Providencia rettgeri	Providencia rettgeri	2.501			Providencia rettgeri	99.9
900	NN	Gram-positive cocci	Staphylococcus lugdunensis	Staphylococcus lugdunensis	2.378			Staphylococcus lugdunensis	99.9
901	NN	Enterobacteriaceae	Providencia stuartti	Providencia stuartti	2.405			Providencia stuartti	99.9
902	NN	Nonfermenters	Pseudomonas putida	Pseudomonas putida	2.123			Pseudomonas putida	99.9
903	NN	Other Gram-negative rods	Aeromonas media	Aeromonas media	2.295			Aeromonas hydrophila/caviae	91.1
904	NN	Enterobacteriaceae	Morganella morganii	Morganella morganii	2.591			Morganella morganii	99.9
905	NN	Nonfermenters	Elizabethkingia meningoseptica	Elizabethkingia meningoseptica	2.201			Elizabethkingia meningoseptica	99.9
906	NN	Enterobacteriaceae	Enterobacter aerogenes	Enterobacter aerogenes	2.603			Enterobacter aerogenes	99.9
907	NN	Enterobacteriaceae	Serratia marcescens	Serratia marcescens	2.387			Serratia marcescens	99.9
908	Ref. strain/ECC	Anaerobes	Clostridium difficile	Clostridium difficile	2.375			Clostridium difficile	99.9
909	NN	Anaerobes	Fusobacterium necrophorum	Fusobacterium necrophorum	2.083			Fusobacterium necrophorum	99.9
910	NN	Anaerobes	Propionibacterium acnes	Propionibacterium acnes	2.345			Propionibacterium acnes	99.9
911	NN	Anaerobes	Bacteroides thetaiotaomicron	Bacteroides thetaiotaomicron	2.306			Bacteroides thetaiotaomicron	99.9
912	NN	Anaerobes	Prevotella bivia	Prevotella bivia	2.362			Prevotella bivia	99.9
913	NN	Anaerobes	Fusobacterium nucleatum	Fusobacterium nucleatum	1.922			Fusobacterium nucleatum	99.9
914	Ref. strain/ECC	Anaerobes	Veillonella parvula	Veillonella parvula	2.238			Veillonella parvula	99.9
915	NN	Anaerobes	Bacteroides fragilis	Bacteroides fragilis	2.268			Bacteroides fragilis	99.9
917	NN	Anaerobes	Propionibacterium acnes	Propionibacterium acnes	2.196			Propionibacterium acnes	99.9
919	NN	Anaerobes	Clostridium perfringens	Clostridium perfringens	2.175			Clostridium perfringens	99.9
920	NN	Anaerobes	Fusobacterium necrophorum	Fusobacterium necrophorum	1.982			Fusobacterium necrophorum	99.9
921	NN	Anaerobes	Veillonella parvula	Veillonella parvula	2.36			Veillonella parvula	99.9
922	GI tract	Anaerobes	Clostridium difficile	Clostridium difficile	2.17			Clostridium difficile	99.9
923	NN	Anaerobes	Bacteroides fragilis	Bacteroides fragilis	2.522			Bacteroides fragilis	99.9
924	NN	Anaerobes	Bacteroides thetaiotaomicron	Bacteroides thetaiotaomicron	2.196			Bacteroides thetaiotaomicron	99.9
925	NN	Anaerobes	Prevotella bivia	Prevotella bivia	2.333			Prevotella bivia	99.9
926	Sterile sites	Gram-positive rods	Corynebacterium striatum	Corynebacterium striatum	2.261			Corynebacterium striatum	99.9
927	BC & vasc. cath.	Anaerobes	Propionibacterium acnes	Propionibacterium acnes	2.181			Propionibacterium acnes	99.9
929	Genitourinary	Gram-positive cocci	Lactococcus lactis	Lactococcus lactis	2.335			Lactococcus lactis ssp lactis	99.9
930	NN	Gram-positive cocci	Streptococcus gallolyticus	Streptococcus gallolyticus	2.443			Streptococcus gallolyticus spp pasteurianus	99.9
931	Abcess, wound	Anaerobes	Bacteroides fragilis	Bacteroides fragilis	2.312			Bacteroides fragilis	99.9
933	NN	Gram-positive rods	Corynebacterium striatum	Corynebacterium striatum	2.367			Corynebacterium striatum	98.2
934	NN	Gram-positive rods	Actinomyces sp.	Actinomyces turicensis	2.1			Actinomyces turicensis	99.9
935	GI tract	Other Gram-negative rods	Vibrio fluvialis	Vibrio fluvialis	2.228			Vibrio fluvialis	99.9
936	BC & vasc. cath.	Yeasts	Cryptococcus neoformans	No identification	NA			Cryptococcus neoformans	99.9
810a	Respir. Tract	Enterobacteriaceae	Hafnia alvei	Hafnia alvei	2.475			Hafnia alvei	99.9
847B	Ref. strain/ECC	Enterobacteriaceae	Enterobacter cloacae complex	Enterobacter cloacae	2.33			Enterobacter cloacae/asburiae	50/50
848B	Ref. strain/ECC	Gram-positive rods	Paenibacillus polymyxa	Paenibacillus polymyxa	2.063			Paenibacillus spp	99
849B	Ref. strain/ECC	Nonfermenters	Ochrobactrum anthropi	Ochrobactrum anthropi	2.195			Ochrobactrum anthropi	99.9
850B	Ref. strain/ECC	Other Gram-negative rods	Eikenella corrodens	Eikenella corrodens	2.24			Eikenella corrodens	99.9
870-2	Genitourinary	Enterobacteriaceae	Klebsiella pneumoniae	Klebsiella pneumoniae	2.594			Klebsiella pneumoniae	99.9
886-2	NN	Nonfermenters	Stenotrophomonas maltophilia	Stenotrophomonas maltophilia	2.287			Stenotrophomonas maltophilia	99.9

## Sheet: Table legend
* Determined by conventional and/or molecular methods
** Only given if results differed in 1st and 2nd match
BC = blood culture
ECC = external quality control
NN = not known
